# Supplementary material for: Registered Report Protocol: Survey on attitudes and experiences regarding preregistration in psychological research
Source: PLoS One. 2021 Jul 2;16(7):e0253950. doi: 10.1371/journal.pone.0253950 (PMC8253437; doi:10.1371/journal.pone.0253950)
Supplement: S1 Script — This R script contains all steps of preprocessing. The hereby processed data will be used for the assumption tests as well as for the descriptive reports and hypotheses tests. If necessary, small changes may be made to enable correct functioning (when variables have been inserted). (R) [file pone.0253950.s006.R]

###############################################################################################
########################### PREPROCESSING SCRIPT FOR POSS #####################################
###############################################################################################

# Load packages

library(psych)
library(writexl)


##############################################################################################
####################################### READ DATA FILES ######################################
##############################################################################################

raw_data <- read.csv("data/data_poss.csv", header = TRUE, sep = ",", fileEncoding = "UTF-16LE")
variables <- read.csv("data/variables_poss.csv", header = TRUE, sep = ",", fileEncoding = "UTF-16LE")
values <- read.csv("data/values_poss.csv", header = TRUE, sep = ",", fileEncoding = "UTF-16LE")

preprocessing <- raw_data

###############################################################################################
################################## DATA PROCESSING ############################################
###############################################################################################

################################## CREATING FACTORS ####################################F

# Where did participants learn about the survey?
# TODO: Include code for preprocessing variable REF once the main study has been conducted
# For example, the code might look like this
preprocessing$database <- preprocessing$REF
preprocessing$database <- factor(preprocessing$database,
                                 levels = c("Web of Science",
                                            "PubMed",
                                            "PSYNDEX",
                                            "PsycInfo",
                                            "OSF"),
                                 labels = c("Web of Science",
                                            "PubMed",
                                            "PSYNDEX",
                                            "PsycInfo",
                                            "OSF"))


# S-1: Create factor for gender
preprocessing$gender[preprocessing$gender == -9] <- NA
preprocessing$gender <- factor(preprocessing$gender,
                       levels = 1:4,
                       labels = c("male", "female", "other gender", "prefer not to answer"))


# S-2: Create factor for country
preprocessing$country[preprocessing$country == -9] <- NA
country_list <- as.vector(values$MEANING[values$VAR == "country"])
country_list <- country_list[-197]
preprocessing$country <- factor(preprocessing$country,
                        levels = 1:196,
                        labels = country_list)


# S-3: Field
preprocessing$field <- factor(preprocessing$field,
                              levels = 1:2,
                              labels = c("yes", "no"))


# S-4: Create factor for degree
preprocessing$degree <- factor(preprocessing$degree,
                               levels = 1:4,
                               labels = c("Bachelor's degree", "Master's degree", "Doctoral degree", "Habilitation or full professorship"))

# Create factor for group counter (for quotas)
preprocessing$group_counter <- factor(preprocessing$group_counter,
                              levels = 1:4,
                              labels = c("Bachelor's degree", "Master's degree", "Doctoral degree", "Habilitation or full professorship"))


# S-6: Recoding topic from "1/2" to "0/1"
preprocessing$topic_clinical <- preprocessing$topic_clinical - 1
preprocessing$topic_developmental <- preprocessing$topic_developmental - 1
preprocessing$topic_differential <- preprocessing$topic_differential - 1
preprocessing$topic_educational <- preprocessing$topic_educational - 1
preprocessing$topic_experimental_cognitive <- preprocessing$topic_experimental_cognitive - 1
preprocessing$topic_general <- preprocessing$topic_general - 1
preprocessing$topic_neuro <- preprocessing$topic_neuro - 1
preprocessing$topic_organizational <- preprocessing$topic_organizational - 1
preprocessing$topic_methods <- preprocessing$topic_methods - 1
preprocessing$topic_social <- preprocessing$topic_social - 1
preprocessing$topic_other <- preprocessing$topic_other - 1
preprocessing$topic_no_psychology <- preprocessing$topic_no_psychology - 1


# S-8: Create factor for staying in/leaving academia
preprocessing$stay_leave_academia[preprocessing$stay_leave_academia == -9] <- NA
preprocessing$stay_leave_academia <- factor(preprocessing$stay_leave_academia,
                               levels = 1:3,
                               labels = c("I plan to continue my academic career.", "I consider leaving academia.", "Other"))


# G-1: Create factor for preregistration experience
preprocessing$prereg_experience <- factor(preprocessing$prereg_experience,
                          levels = 1:2,
                          labels = c("yes", "no"))


# G-3: Recode learned item from "1/2" to "0/1"
preprocessing$learned_lecture <- preprocessing$learned_lecture - 1
preprocessing$learned_project <- preprocessing$learned_project - 1
preprocessing$learned_work <- preprocessing$learned_work - 1
preprocessing$learned_supervisor <- preprocessing$learned_supervisor - 1
preprocessing$learned_conversation <- preprocessing$learned_conversation - 1
preprocessing$learned_dontknow <- preprocessing$learned_dontknow - 1
preprocessing$learned_neverheard <- preprocessing$learned_neverheard - 1
preprocessing$learned_other <- preprocessing$learned_other - 1


# G-4: Create factor for template preference
preprocessing$template[preprocessing$template == -9] <- NA
preprocessing$template <- factor(preprocessing$template,
                            levels = 1:9,
                            labels = c("AsPredicted",
                                       "OSF-Standard Pre-Data Collection Registration",
                                       "Center for Open Science Preregistration Challenge Template (OSF)",
                                       "van 't Veer & Giner-Sorolla (2016)",
                                       "Replication Recipe (Brandt et al., 2013)",
                                       "Psychological Research Preregistration-Quantitative (PRP-QUANT) Template",
                                       "I don’t use templates.",
                                       "I don’t know.",
                                       "Other template"))

## G-5: Recoding template reason from "1/2" to "0/1"
preprocessing$template_reason_easy <- preprocessing$template_reason_easy - 1
preprocessing$template_reason_efficient <- preprocessing$template_reason_efficient - 1
preprocessing$template_reason_comprehensive <- preprocessing$template_reason_comprehensive - 1
preprocessing$template_reason_fit <- preprocessing$template_reason_fit - 1
preprocessing$template_reason_supervisor <- preprocessing$template_reason_supervisor - 1
preprocessing$template_reason_coauthors <- preprocessing$template_reason_coauthors - 1
preprocessing$template_reason_only_known <- preprocessing$template_reason_only_known- 1
preprocessing$template_reason_first <- preprocessing$template_reason_first - 1
preprocessing$template_reason_other <- preprocessing$template_reason_other - 1


# G-6: Recoding platform item from "1/2" to "0/1"
preprocessing$platform_osf <- preprocessing$platform_osf - 1
preprocessing$platform_aspredicted <- preprocessing$platform_aspredicted - 1
preprocessing$platform_zpid <- preprocessing$platform_zpid - 1
preprocessing$platform_personal_web <- preprocessing$platform_personal_web - 1
preprocessing$platform_institutional_web <- preprocessing$platform_institutional_web - 1
preprocessing$platform_offline <- preprocessing$platform_offline - 1
preprocessing$platform_other <- preprocessing$platform_other- 1


## G-7: Recoding important others item from "1/2" to "0/1"
preprocessing$important_others_coauthors <- preprocessing$important_others_coauthors - 1
preprocessing$important_others_supervisor <- preprocessing$important_others_supervisor - 1
preprocessing$important_others_editors <- preprocessing$important_others_editors - 1
preprocessing$important_others_peers <- preprocessing$important_others_peers - 1
preprocessing$important_others_institute <- preprocessing$important_others_institute - 1
preprocessing$important_others_funding <- preprocessing$important_others_funding - 1
preprocessing$important_other_none <- preprocessing$important_other_none- 1
preprocessing$important_others_other <- preprocessing$important_others_other- 1


# G-8: Define NA for Reading PR
preprocessing$reading_PR[preprocessing$reading_PR == -9] <- NA
preprocessing$reading_PR <- factor(preprocessing$reading_PR,
                              levels = 1:5,
                              labels = c("Always", "Most of the time", "Rarely", "Never", "Can't recall reading a paper that was preregistered."))


# M-11: Recoding first motivation item from "1/2" to "0/1"
preprocessing$first_motivation_project <- preprocessing$first_motivation_project - 1
preprocessing$first_motivation_peers <- preprocessing$first_motivation_peers - 1
preprocessing$first_motivation_coauthors <- preprocessing$first_motivation_coauthors - 1
preprocessing$first_motivation_supervisor <- preprocessing$first_motivation_supervisor - 1
preprocessing$first_motivation_funding <- preprocessing$first_motivation_funding - 1
preprocessing$first_motivation_self <- preprocessing$first_motivation_self - 1
preprocessing$first_motivation_other <- preprocessing$first_motivation_other - 1


# M-12: Create factor for motivation change
preprocessing$motivation_change[preprocessing$motivation_change == -9] <- NA
preprocessing$motivation_change <- factor(preprocessing$motivation_change,
                                     levels = 1:3,
                                     labels = c("I am now more motivated to preregister than I was before",
                                                "I am now less motivated to preregister than I was before",
                                                "My motivation did not change over time"))


# M-13: Define NA for benefits ranking
preprocessing$benefits_trust[preprocessing$benefits_trust == -9] <- NA
preprocessing$benefits_qrps[preprocessing$benefits_qrps == -9] <- NA
preprocessing$benefits_publicationbias[preprocessing$benefits_publicationbias == -9] <- NA
preprocessing$benefits_fraud[preprocessing$benefits_fraud == -9] <- NA
preprocessing$benefits_transparency[preprocessing$benefits_transparency == -9] <- NA
preprocessing$benefits_documentation[preprocessing$benefits_documentation == -9] <- NA
preprocessing$benefits_practice[preprocessing$benefits_practice == -9] <- NA
preprocessing$benefits_collaboration[preprocessing$benefits_collaboration == -9] <- NA
preprocessing$benefits_planning[preprocessing$benefits_planning == -9] <- NA
preprocessing$benefits_other1[preprocessing$benefits_other1 == -9] <- NA
preprocessing$benefits_other2[preprocessing$benefits_other2 == -9] <- NA
preprocessing$benefits_other3[preprocessing$benefits_other3 == -9] <- NA


# O-11: Define NA for drawbacks ranking
preprocessing$drawbacks_scooping[preprocessing$drawbacks_scooping == -9] <- NA
preprocessing$drawbacks_time[preprocessing$drawbacks_time == -9] <- NA
preprocessing$drawbacks_effort[preprocessing$drawbacks_effort == -9] <- NA
preprocessing$drawbacks_exploratory[preprocessing$drawbacks_exploratory == -9] <- NA
preprocessing$drawbacks_useless[preprocessing$drawbacks_useless == -9] <- NA
preprocessing$drawbacks_exploited[preprocessing$drawbacks_exploited == -9] <- NA
preprocessing$drawbacks_decreases_progress[preprocessing$drawbacks_decreases_progress == -9] <- NA
preprocessing$drawbacks_flexibility[preprocessing$drawbacks_flexibility == -9] <- NA
preprocessing$drawbacks_reward[preprocessing$drawbacks_reward == -9] <- NA
preprocessing$drawbacks_other1[preprocessing$drawbacks_other1 == -9] <- NA
preprocessing$drawbacks_other2[preprocessing$drawbacks_other2 == -9] <- NA
preprocessing$drawbacks_other3[preprocessing$drawbacks_other3 == -9] <- NA


# O-12a: Recoding problems item from "1/2" to "0/1"
preprocessing$problems_insecurity <- preprocessing$problems_insecurity - 1
preprocessing$problems_conflict <- preprocessing$problems_conflict - 1
preprocessing$problems_changes <- preprocessing$problems_changes - 1
preprocessing$problems_errors <- preprocessing$problems_errors - 1
preprocessing$problems_credibility <- preprocessing$problems_credibility - 1
preprocessing$problems_flexibility <- preprocessing$problems_flexibility - 1
preprocessing$problems_scooping <- preprocessing$problems_scooping - 1
preprocessing$problems_time <- preprocessing$problems_time - 1
preprocessing$problems_none <- preprocessing$problems_none - 1
preprocessing$problems_other <- preprocessing$problems_other - 1


# O-12b: Recoding worries item from "1/2" to "0/1"
preprocessing$worries_insecurity <- preprocessing$worries_insecurity - 1
preprocessing$worries_conflict <- preprocessing$worries_conflict - 1
preprocessing$worries_changes <- preprocessing$worries_changes - 1
preprocessing$worries_errors <- preprocessing$worries_errors - 1
preprocessing$worries_credibility <- preprocessing$worries_credibility - 1
preprocessing$worries_flexibility <- preprocessing$worries_flexibility - 1
preprocessing$worries_scooping <- preprocessing$worries_scooping - 1
preprocessing$worries_time <- preprocessing$worries_time - 1
preprocessing$worries_none <- preprocessing$worries_none - 1
preprocessing$worries_other <- preprocessing$worries_other - 1


# O-13: Define NA for ranking of reasons against PR
preprocessing$reasons_against_time[preprocessing$reasons_against_time == -9] <- NA
preprocessing$reasons_against_flexibility[preprocessing$reasons_against_flexibility == -9] <- NA
preprocessing$reasons_against_never_did[preprocessing$reasons_against_never_did == -9] <- NA
preprocessing$reasons_against_neverthought[preprocessing$reasons_against_neverthought == -9] <- NA
preprocessing$reasons_against_submission[preprocessing$reasons_against_submission == -9] <- NA
preprocessing$reasons_against_noone_reads[preprocessing$reasons_against_noone_reads == -9] <- NA
preprocessing$reasons_against_not_useful[preprocessing$reasons_against_not_useful == -9] <- NA
preprocessing$reasons_against_disadvantages[preprocessing$reasons_against_disadvantages == -9] <- NA
preprocessing$reasons_against_other1[preprocessing$reasons_against_other1 == -9] <- NA
preprocessing$reasons_against_other2[preprocessing$reasons_against_other2 == -9] <- NA
preprocessing$reasons_against_other3[preprocessing$reasons_against_other3 == -9] <- NA


# SU-1: Define NA and create factor for template format
preprocessing$template_format[preprocessing$template_format == -9] <- NA
preprocessing$template_format <- factor(preprocessing$template_format,
                                   levels = 1:4,
                                   labels = c("A more open preregistration template with open text input, where you are free to write what you want",
                                              "A more restricted template that gives a lot of suggestions and reminds you of left-out information",
                                              "Other",
                                              "I don't use templates at all, and rather just write my own text."))


# SU-2: Create factor for template process
preprocessing$template_process[preprocessing$template_process == -9] <- NA
preprocessing$template_process <- factor(preprocessing$template_process,
                                    levels = 1:3,
                                    labels = c("I would prefer a more automated, computer-assisted process (e.g., filling in boxes that are automatically presented).",
                                               "I would prefer a more open, self-administered process (e.g., word document that you can alter to fit your needs).",
                                               "Other"))


###################################### SCALES #################################################

#################### DEFINING NA FOR INTENTION AND IMPORTANCE #################################

# Since these are also evaluated for incomplete datasets
preprocessing$importance[preprocessing$importance == -9] <- NA
preprocessing$intention[preprocessing$intention == -9] <- NA


######################## REVERSING POLARITY OF NEGATIVE ITEMS #################################


# Negative items: A6-A8, A14-A16, A21-A23, SN7, PBC4-PBC5
preprocessing$A6 <- abs(preprocessing$A6 - 8)
preprocessing$A7 <- abs(preprocessing$A7 - 8)
preprocessing$A8 <- abs(preprocessing$A8 - 8)
preprocessing$A14 <- abs(preprocessing$A14 - 8)
preprocessing$A15 <- abs(preprocessing$A15 - 8)
preprocessing$A16 <- abs(preprocessing$A16 - 8)
preprocessing$A21 <- abs(preprocessing$A21 - 8)
preprocessing$A22 <- abs(preprocessing$A22 - 8)
preprocessing$A23 <- abs(preprocessing$A23 - 8)

preprocessing$SN7 <- abs(preprocessing$SN7 - 8)

preprocessing$PBC4 <- abs(preprocessing$PBC4 - 8)
preprocessing$PBC5 <- abs(preprocessing$PBC5 - 8)


######################## RECODING OF ITEMS (1 to 7 -> -3 to 3) #################################

preprocessing$A1 <- abs(preprocessing$A1 - 4)
preprocessing$A2 <- abs(preprocessing$A2 - 4)
preprocessing$A3 <- abs(preprocessing$A3 - 4)
preprocessing$A4 <- abs(preprocessing$A4 - 4)
preprocessing$A5 <- abs(preprocessing$A5 - 4)
preprocessing$A6 <- abs(preprocessing$A6 - 4)
preprocessing$A7 <- abs(preprocessing$A7 - 4)
preprocessing$A8 <- abs(preprocessing$A8 - 4)
preprocessing$A9 <- abs(preprocessing$A9 - 4)
preprocessing$A10 <- abs(preprocessing$A10 - 4)
preprocessing$A11 <- abs(preprocessing$A11 - 4)
preprocessing$A12 <- abs(preprocessing$A12 - 4)
preprocessing$A13 <- abs(preprocessing$A13 - 4)
preprocessing$A14 <- abs(preprocessing$A14 - 4)
preprocessing$A15 <- abs(preprocessing$A15 - 4)
preprocessing$A16 <- abs(preprocessing$A16 - 4)
preprocessing$A17 <- abs(preprocessing$A17 - 4)
preprocessing$A18 <- abs(preprocessing$A18 - 4)
preprocessing$A19 <- abs(preprocessing$A19 - 4)
preprocessing$A20 <- abs(preprocessing$A20 - 4)
preprocessing$A21 <- abs(preprocessing$A21 - 4)
preprocessing$A22 <- abs(preprocessing$A22 - 4)
preprocessing$A23 <- abs(preprocessing$A23 - 4)
preprocessing$A24 <- abs(preprocessing$A24 - 4)

preprocessing$SN1 <- abs(preprocessing$SN1 - 4)
preprocessing$SN2 <- abs(preprocessing$SN2 - 4)
preprocessing$SN3 <- abs(preprocessing$SN3 - 4)
preprocessing$SN4 <- abs(preprocessing$SN4 - 4)
preprocessing$SN5 <- abs(preprocessing$SN5 - 4)
preprocessing$SN6 <- abs(preprocessing$SN6 - 4)
preprocessing$SN7 <- abs(preprocessing$SN7 - 4)
preprocessing$SN8 <- abs(preprocessing$SN8 - 4)

preprocessing$PBC1 <- abs(preprocessing$PBC1 - 4)
preprocessing$PBC2 <- abs(preprocessing$PBC2 - 4)
preprocessing$PBC3 <- abs(preprocessing$PBC3 - 4)
preprocessing$PBC4 <- abs(preprocessing$PBC4 - 4)
preprocessing$PBC5 <- abs(preprocessing$PBC5 - 4)

preprocessing$M1 <- abs(preprocessing$M1 - 4)
preprocessing$M2 <- abs(preprocessing$M2 - 4)
preprocessing$M3 <- abs(preprocessing$M3 - 4)
preprocessing$M4 <- abs(preprocessing$M4 - 4)
preprocessing$M5 <- abs(preprocessing$M5 - 4)
preprocessing$M6 <- abs(preprocessing$M6 - 4)
preprocessing$M7 <- abs(preprocessing$M7 - 4)
preprocessing$M8 <- abs(preprocessing$M8 - 4)
preprocessing$M9 <- abs(preprocessing$M9 - 4)
preprocessing$M10 <- abs(preprocessing$M10 - 4)

preprocessing$O1 <- abs(preprocessing$O1 - 4)
preprocessing$O2 <- abs(preprocessing$O2 - 4)
preprocessing$O3 <- abs(preprocessing$O3 - 4)
preprocessing$O4 <- abs(preprocessing$O4 - 4)
preprocessing$O5 <- abs(preprocessing$O5 - 4)
preprocessing$O6 <- abs(preprocessing$O6 - 4)
preprocessing$O7 <- abs(preprocessing$O7 - 4)
preprocessing$O8 <- abs(preprocessing$O8 - 4)
preprocessing$O9 <- abs(preprocessing$O9 - 4)
preprocessing$O10 <- abs(preprocessing$O10 - 4)

preprocessing$importance <- abs(preprocessing$importance - 4)

preprocessing$intention1 <- abs(preprocessing$intention - 4)
preprocessing$intention2 <- abs(preprocessing$intention - 4)
preprocessing$intention3 <- abs(preprocessing$intention - 4)


##############################################################################################

# Analysis of comments

# All comments
comments_raw <- data.frame(raw_data$comments)
View(comments_raw)
write_xlsx(comments_raw, "./analyses/comments/comments_raw.xlsx")

# Comments of sample_hyp sample
comments_sample_hyp <- data.frame(sample_hyp$id, sample_hyp$comments)
View(comments_sample_hyp)
write_xlsx(comments_sample_hyp, "./analyses/comments/comments_sample_hyp.xlsx")


# Comments on attitude, social norm, and perceived behavioral control scales (page 1)
# Raw data
comments_A_SN_PBC_page1_raw <- data.frame(raw_data$comments_attitudes_part1)
write_xlsx(comments_A_SN_PBC_page1_raw, "./analyses/comments/comments_A_SN_PBC_page1_raw.xlsx")
# sample_hyp data
comments_A_SN_PBC_page1_sample_hyp <- data.frame(sample_hyp$comments_attitudes_part1)
write_xlsx(comments_A_SN_PBC_page1_sample_hyp, "./analyses/comments/comments_A_SN_PBC_page1_sample_hyp.xlsx")

# Comments on attitude, social norm, and perceived behavioral control scales (page 2)
# Raw data
comments_A_SN_PBC_page2_raw <- data.frame(raw_data$comments_attitudes_part2)
write_xlsx(comments_A_SN_PBC_page2_raw, "./analyses/comments/comments_A_SN_PBC_page2_raw.xlsx")
# sample_hyp data
comments_A_SN_PBC_page2_sample_hyp <- data.frame(sample_hyp$comments_attitudes_part2)
write_xlsx(comments_A_SN_PBC_page2_sample_hyp, "./analyses/comments/comments_A_SN_PBC_page2_sample_hyp.xlsx")

# Comments on attitude, social norm, and perceived behavioral control scales (page 3)
# Raw data
comments_A_SN_PBC_page3_raw <- data.frame(raw_data$comments_attitudes_part3)
write_xlsx(comments_A_SN_PBC_page3_raw, "./analyses/comments/comments_A_SN_PBC_page3_raw.xlsx")
# sample_hyp data
comments_A_SN_PBC_page3_sample_hyp <- data.frame(sample_hyp$comments_attitudes_part3)
write_xlsx(comments_A_SN_PBC_page3_sample_hyp, "./analyses/comments/comments_A_SN_PBC_page3_sample_hyp.xlsx")


# Comments on motivation and obstacle scales (page 1)
# Raw data
comments_motivation_obstacles_page1_raw <- data.frame(raw_data$comments_motivations_obstacles_part1)
write_xlsx(comments_motivation_obstacles_page1_raw, "./analyses/comments/comments_motivation_obstacles_page1_raw.xlsx")
# sample_hyp data
comments_motivation_obstacles_page1_sample_hyp <- data.frame(sample_hyp$comments_motivations_obstacles_part1)
write_xlsx(comments_motivation_obstacles_page1_sample_hyp, "./analyses/comments/comments_motivation_obstacles_page1_sample_hyp.xlsx")

# Comments on motivation and obstacle scales (page 2)
# Raw data
comments_motivation_obstacles_page2_raw <- data.frame(raw_data$comments_motivations_obstacles_part2)
write_xlsx(comments_motivation_obstacles_page2_raw, "./analyses/comments/comments_motivation_obstacles_page2_raw.xlsx")
# sample_hyp data
comments_motivation_obstacles_page2_sample_hyp <- data.frame(sample_hyp$comments_motivations_obstacles_part2)
write_xlsx(comments_motivation_obstacles_page2_sample_hyp, "./analyses/comments/comments_motivation_obstacles_page2_sample_hyp.xlsx")


# CHECKING FOR INAPPROPRIATE RESPONSES

write_xlsx(preprocessing, "analyses/comments/screening_for_inappropriate_responses.xlsx")

# Exclusion of participants that responded inappropriately
preprocessing <- preprocessing[preprocessing$CASE != ..., ]

# Exclusion of other non-question related responses item wise will be done when coding the open text inputs


################################################################################################
########## DIVISION INTO SAMPLES FOR HYPOTHESES TESTS VS. DESCRIPTIVE REPORTS ##################
################################################################################################

# SAMPLE FOR HYPOTHESES TESTS
# Including only participants that completed all pages and indicated usability of data
sample_hyp <- preprocessing[preprocessing$LASTPAGE == 16 & preprocessing$usability == 1, ]

# Create ID variable
id <- c(1:length(sample_hyp$CASE))
sample_hyp <- cbind(id=id, sample_hyp)


# SAMPLE FOR DESCRIPTIVE REPORTS
sample_desc <- preprocessing[preprocessing$usability == 1 | is.na(preprocessing$usability) == TRUE, ]

# Create ID variable
id <- c(1:length(sample_desc$CASE))
sample_desc <- cbind(id=id, sample_desc)


################################################################################################
########### PREPROCESSING THAT ONLY CONCERNS THE SAMPLE FOR THE HYPOTHESES TESTS ###############
################################################################################################

######################## QUALITY CHECK (FLOOR / CEILING EFFECTS) ###############################


# Exclusion of items for which 90% or more answered the lowest or highest category (-3 or 3) to check for floor and ceiling effects
# Will later also be used to create a table showing all items' response patterns
table(sample_hyp$A1) / length(sample_hyp$id) * 100
table(sample_hyp$A2) / length(sample_hyp$id) * 100
table(sample_hyp$A3) / length(sample_hyp$id) * 100
table(sample_hyp$A4) / length(sample_hyp$id) * 100
table(sample_hyp$A5) / length(sample_hyp$id) * 100
table(sample_hyp$A6) / length(sample_hyp$id) * 100
table(sample_hyp$A7) / length(sample_hyp$id) * 100
table(sample_hyp$A8) / length(sample_hyp$id) * 100
table(sample_hyp$A9) / length(sample_hyp$id) * 100
table(sample_hyp$A10) / length(sample_hyp$id) * 100
table(sample_hyp$A11) / length(sample_hyp$id) * 100
table(sample_hyp$A12) / length(sample_hyp$id) * 100
table(sample_hyp$A13) / length(sample_hyp$id) * 100
table(sample_hyp$A14) / length(sample_hyp$id) * 100
table(sample_hyp$A15) / length(sample_hyp$id) * 100
table(sample_hyp$A16) / length(sample_hyp$id) * 100
table(sample_hyp$A17) / length(sample_hyp$id) * 100
table(sample_hyp$A18) / length(sample_hyp$id) * 100
table(sample_hyp$A19) / length(sample_hyp$id) * 100
table(sample_hyp$A20) / length(sample_hyp$id) * 100
table(sample_hyp$A21) / length(sample_hyp$id) * 100
table(sample_hyp$A22) / length(sample_hyp$id) * 100
table(sample_hyp$A23) / length(sample_hyp$id) * 100
table(sample_hyp$A24) / length(sample_hyp$id) * 100

table(sample_hyp$SN1) / length(sample_hyp$id) * 100
table(sample_hyp$SN2) / length(sample_hyp$id) * 100
table(sample_hyp$SN3) / length(sample_hyp$id) * 100
table(sample_hyp$SN4) / length(sample_hyp$id) * 100
table(sample_hyp$SN5) / length(sample_hyp$id) * 100
table(sample_hyp$SN6) / length(sample_hyp$id) * 100
table(sample_hyp$SN7) / length(sample_hyp$id) * 100
table(sample_hyp$SN8) / length(sample_hyp$id) * 100

table(sample_hyp$PBC1) / length(sample_hyp$id) * 100
table(sample_hyp$PBC2) / length(sample_hyp$id) * 100
table(sample_hyp$PBC3) / length(sample_hyp$id) * 100
table(sample_hyp$PBC4) / length(sample_hyp$id) * 100
table(sample_hyp$PBC5) / length(sample_hyp$id) * 100

table(sample_hyp$M1) / length(sample_hyp$id) * 100
table(sample_hyp$M2) / length(sample_hyp$id) * 100
table(sample_hyp$M3) / length(sample_hyp$id) * 100
table(sample_hyp$M4) / length(sample_hyp$id) * 100
table(sample_hyp$M5) / length(sample_hyp$id) * 100
table(sample_hyp$M6) / length(sample_hyp$id) * 100
table(sample_hyp$M7) / length(sample_hyp$id) * 100
table(sample_hyp$M8) / length(sample_hyp$id) * 100
table(sample_hyp$M9) / length(sample_hyp$id) * 100
table(sample_hyp$M10) / length(sample_hyp$id) * 100

table(sample_hyp$O1) / length(sample_hyp$id) * 100
table(sample_hyp$O2) / length(sample_hyp$id) * 100
table(sample_hyp$O3) / length(sample_hyp$id) * 100
table(sample_hyp$O4) / length(sample_hyp$id) * 100
table(sample_hyp$O5) / length(sample_hyp$id) * 100
table(sample_hyp$O6) / length(sample_hyp$id) * 100
table(sample_hyp$O7) / length(sample_hyp$id) * 100
table(sample_hyp$O8) / length(sample_hyp$id) * 100
table(sample_hyp$O9) / length(sample_hyp$id) * 100
table(sample_hyp$O10) / length(sample_hyp$id) * 100


table(sample_hyp$intention1) / length(sample_hyp$id) * 100
table(sample_hyp$intention2) / length(sample_hyp$id) * 100
table(sample_hyp$intention3) / length(sample_hyp$id) * 100


# Exclusion of items for which 90% or more answered the lowest or highest category (-3 or 3)

# sample_hyp$... <- NULL 
# TODO: add columns of items with floor and ceiling effects to exclude them from analyses


############################# QUALITY CHECK: RELIABILITY ######################################


# Attitude scale
alpha(sample_hyp[ , paste0("A", 1:24)])


# Social norm scale
alpha(sample_hyp[ , paste0("SN", 1:8)])


# Perceived behavioral control scale
alpha(sample_hyp[ , paste0("PBC", 1:5)])


# Motivation scale
alpha(sample_hyp[ , paste0("M", 1:10)])


# Obstacle scale
alpha(sample_hyp[ , paste0("O", 1:10)])


# Intention
alpha(sample_hyp[ , paste0("intention", 1:3)])


# Exclusion of items for which Cronbach's alpha of the scale is >.10 higher if they are dropped

# sample_hyp$... <- NULL 
# TODO: add columns of items with floor and ceiling effects to exclude them from analyses


###################### MEAN SCORES FOR SCALES (FOR EACH PARTICIPANTS) #########################

# TODO: exclude columns that were deleted above from the function

## Attitude score
sample_hyp$A_score <- rowMeans(sample_hyp[ , paste0("A", 1:24)])


## Social norm score
sample_hyp$SN_score <- rowMeans(sample_hyp[ , paste0("SN", 1:8)])


## Perceived behavioral control score
sample_hyp$PBC_score <- rowMeans(sample_hyp[ , paste0("PBC", 1:5)])


## Motivation score
sample_hyp$M_score <- rowMeans(sample_hyp[ , paste0("M", 1:10)])


## Obstacle score
sample_hyp$O_score <- rowMeans(sample_hyp[ , paste0("O", 1:10)])


## Intention
sample_hyp$intention <- rowMeans(sample_hyp[ , paste0("intention", 1:3)])


################################################################################################
################################## SAMPLES FOR SENSITIVITY ANALYSES ############################
################################################################################################

# Create ID variable
id <- c(1:length(sample_desc$CASE))
sample_desc <- cbind(id=id, sample_desc)


# Define NA for scale items
sample_desc$A1[sample_desc$A1 == -9] <- NA
sample_desc$A2[sample_desc$A2 == -9] <- NA
sample_desc$A3[sample_desc$A3 == -9] <- NA
sample_desc$A4[sample_desc$A4 == -9] <- NA
sample_desc$A5[sample_desc$A5 == -9] <- NA
sample_desc$A6[sample_desc$A6 == -9] <- NA
sample_desc$A7[sample_desc$A7 == -9] <- NA
sample_desc$A8[sample_desc$A8 == -9] <- NA
sample_desc$A9[sample_desc$A9 == -9] <- NA
sample_desc$A10[sample_desc$A10 == -9] <- NA
sample_desc$A11[sample_desc$A11 == -9] <- NA
sample_desc$A12[sample_desc$A12 == -9] <- NA
sample_desc$A13[sample_desc$A13 == -9] <- NA
sample_desc$A14[sample_desc$A14 == -9] <- NA
sample_desc$A15[sample_desc$A15 == -9] <- NA
sample_desc$A16[sample_desc$A16 == -9] <- NA
sample_desc$A17[sample_desc$A17 == -9] <- NA
sample_desc$A18[sample_desc$A18 == -9] <- NA
sample_desc$A19[sample_desc$A19 == -9] <- NA
sample_desc$A20[sample_desc$A20 == -9] <- NA
sample_desc$A21[sample_desc$A21 == -9] <- NA
sample_desc$A22[sample_desc$A22 == -9] <- NA
sample_desc$A23[sample_desc$A23 == -9] <- NA
sample_desc$A24[sample_desc$A24 == -9] <- NA

sample_desc$SN1[sample_desc$SN1 == -9] <- NA
sample_desc$SN2[sample_desc$SN2 == -9] <- NA
sample_desc$SN3[sample_desc$SN3 == -9] <- NA
sample_desc$SN4[sample_desc$SN4 == -9] <- NA
sample_desc$SN5[sample_desc$SN5 == -9] <- NA
sample_desc$SN6[sample_desc$SN6 == -9] <- NA
sample_desc$SN7[sample_desc$SN7 == -9] <- NA
sample_desc$SN8[sample_desc$SN8 == -9] <- NA

sample_desc$PBC1[sample_desc$PBC1 == -9] <- NA
sample_desc$PBC2[sample_desc$PBC2 == -9] <- NA
sample_desc$PBC3[sample_desc$PBC3 == -9] <- NA
sample_desc$PBC4[sample_desc$PBC4 == -9] <- NA
sample_desc$PBC5[sample_desc$PBC5 == -9] <- NA

sample_desc$M1[sample_desc$M1 == -9] <- NA
sample_desc$M2[sample_desc$M2 == -9] <- NA
sample_desc$M3[sample_desc$M3 == -9] <- NA
sample_desc$M4[sample_desc$M4 == -9] <- NA
sample_desc$M5[sample_desc$M5 == -9] <- NA
sample_desc$M6[sample_desc$M6 == -9] <- NA
sample_desc$M7[sample_desc$M7 == -9] <- NA
sample_desc$M8[sample_desc$M8 == -9] <- NA
sample_desc$M9[sample_desc$M9 == -9] <- NA
sample_desc$M10[sample_desc$M10 == -9] <- NA

sample_desc$O1[sample_desc$O1 == -9] <- NA
sample_desc$O2[sample_desc$O2 == -9] <- NA
sample_desc$O3[sample_desc$O3 == -9] <- NA
sample_desc$O4[sample_desc$O4 == -9] <- NA
sample_desc$O5[sample_desc$O5 == -9] <- NA
sample_desc$O6[sample_desc$O6 == -9] <- NA
sample_desc$O7[sample_desc$O7 == -9] <- NA
sample_desc$O8[sample_desc$O8 == -9] <- NA
sample_desc$O9[sample_desc$O9 == -9] <- NA
sample_desc$O10[sample_desc$O10 == -9] <- NA


######################## QUALITY CHECK (FLOOR / CEILING EFFECTS) ###############################


# Exclusion of items for which 90% or more answered the lowest or highest category (-3 or 3) to check for floor and ceiling effects
# Will later also be used to create a table showing all items' response patterns
table(sample_desc$A1) / length(sample_desc$id) * 100
table(sample_desc$A2) / length(sample_desc$id) * 100
table(sample_desc$A3) / length(sample_desc$id) * 100
table(sample_desc$A4) / length(sample_desc$id) * 100
table(sample_desc$A5) / length(sample_desc$id) * 100
table(sample_desc$A6) / length(sample_desc$id) * 100
table(sample_desc$A7) / length(sample_desc$id) * 100
table(sample_desc$A8) / length(sample_desc$id) * 100
table(sample_desc$A9) / length(sample_desc$id) * 100
table(sample_desc$A10) / length(sample_desc$id) * 100
table(sample_desc$A11) / length(sample_desc$id) * 100
table(sample_desc$A12) / length(sample_desc$id) * 100
table(sample_desc$A13) / length(sample_desc$id) * 100
table(sample_desc$A14) / length(sample_desc$id) * 100
table(sample_desc$A15) / length(sample_desc$id) * 100
table(sample_desc$A16) / length(sample_desc$id) * 100
table(sample_desc$A17) / length(sample_desc$id) * 100
table(sample_desc$A18) / length(sample_desc$id) * 100
table(sample_desc$A19) / length(sample_desc$id) * 100
table(sample_desc$A20) / length(sample_desc$id) * 100
table(sample_desc$A21) / length(sample_desc$id) * 100
table(sample_desc$A22) / length(sample_desc$id) * 100
table(sample_desc$A23) / length(sample_desc$id) * 100
table(sample_desc$A24) / length(sample_desc$id) * 100

table(sample_desc$SN1) / length(sample_desc$id) * 100
table(sample_desc$SN2) / length(sample_desc$id) * 100
table(sample_desc$SN3) / length(sample_desc$id) * 100
table(sample_desc$SN4) / length(sample_desc$id) * 100
table(sample_desc$SN5) / length(sample_desc$id) * 100
table(sample_desc$SN6) / length(sample_desc$id) * 100
table(sample_desc$SN7) / length(sample_desc$id) * 100
table(sample_desc$SN8) / length(sample_desc$id) * 100

table(sample_desc$PBC1) / length(sample_desc$id) * 100
table(sample_desc$PBC2) / length(sample_desc$id) * 100
table(sample_desc$PBC3) / length(sample_desc$id) * 100
table(sample_desc$PBC4) / length(sample_desc$id) * 100
table(sample_desc$PBC5) / length(sample_desc$id) * 100

table(sample_desc$M1) / length(sample_desc$id) * 100
table(sample_desc$M2) / length(sample_desc$id) * 100
table(sample_desc$M3) / length(sample_desc$id) * 100
table(sample_desc$M4) / length(sample_desc$id) * 100
table(sample_desc$M5) / length(sample_desc$id) * 100
table(sample_desc$M6) / length(sample_desc$id) * 100
table(sample_desc$M7) / length(sample_desc$id) * 100
table(sample_desc$M8) / length(sample_desc$id) * 100
table(sample_desc$M9) / length(sample_desc$id) * 100
table(sample_desc$M10) / length(sample_desc$id) * 100

table(sample_desc$O1) / length(sample_desc$id) * 100
table(sample_desc$O2) / length(sample_desc$id) * 100
table(sample_desc$O3) / length(sample_desc$id) * 100
table(sample_desc$O4) / length(sample_desc$id) * 100
table(sample_desc$O5) / length(sample_desc$id) * 100
table(sample_desc$O6) / length(sample_desc$id) * 100
table(sample_desc$O7) / length(sample_desc$id) * 100
table(sample_desc$O8) / length(sample_desc$id) * 100
table(sample_desc$O9) / length(sample_desc$id) * 100
table(sample_desc$O10) / length(sample_desc$id) * 100


############################# QUALITY CHECK: RELIABILITY ######################################


# Attitude scale
alpha(sample_hyp[ , paste0("A", 1:24)], na.rm = TRUE)


# Social norm scale
alpha(sample_hyp[ , paste0("SN", 1:8)], na.rm = TRUE)


# Perceived behavioral control scale
alpha(sample_hyp[ , paste0("PBC", 1:5)], na.rm = TRUE)


# Motivation scale
alpha(sample_hyp[ , paste0("M", 1:10)], na.rm = TRUE)


# Obstacle scale
alpha(sample_hyp[ , paste0("O", 1:10)], na.rm = TRUE)


# Intention
alpha(sample_hyp[ , paste0("intention", 1:3)], na.rm = TRUE)


# Exclusion of items for which Cronbach's alpha of the scale is >.10 higher if they are dropped

# sample_hyp$... <- NULL 
# TODO: add columns of items with floor and ceiling effects to exclude them from analyses


###################### MEAN SCORES FOR SCALES (FOR EACH PARTICIPANTS) #########################

# TODO: exclude columns that were deleted above from the function

## Attitude score
sample_desc$A_score <- rowMeans(sample_desc[ , paste0("A", 1:24)], na.rm = TRUE)


## Social norm score
sample_desc$SN_score <- rowMeans(sample_desc[ , paste0("SN", 1:8)], na.rm = TRUE)


## Perceived behavioral control score
sample_desc$PBC_score <- rowMeans(sample_desc[ , paste0("PBC", 1:5)], na.rm = TRUE)


## Motivation score
sample_desc$M_score <- rowMeans(sample_desc[ , paste0("M", 1:10)], na.rm = TRUE)


## Obstacle score
sample_desc$O_score <- rowMeans(sample_desc[ , paste0("O", 1:10)], na.rm = TRUE)


## Intention
sample_desc$intention <- rowMeans(sample_desc[ , paste0("intention", 1:3)], na.rm = TRUE)
