# Supplementary material for: Registered Report Protocol: Survey on attitudes and experiences regarding preregistration in psychological research
Source: PLoS One. 2021 Jul 2;16(7):e0253950. doi: 10.1371/journal.pone.0253950 (PMC8253437; doi:10.1371/journal.pone.0253950)
Supplement: S2 Script — This R script will be used for testing the assumptions of the statistical models used to test hypotheses 1 and 2. If necessary, small changes may be made to enable correct functioning (when variables have been inserted). (R) [file pone.0253950.s007.R]

###############################################################################################
############################### ASSUMPTION TESTING FOR POSS ###################################
###############################################################################################

# Load packages

library(Amelia)
library(biotools)
library(car)
library(corrplot)
library(MBESS)
library(MVN)
library(olsrr)


##############################################################################################
################################# A priori power analysis ####################################
##############################################################################################

# Calculate R^2 from F(3, 285) = 5.3 (Abele-Brehm et al., 2019, p. 4)
r_squared <- 1 - (1 / (1 + 5.3 * 3 / 285))
r_squared


# USE PREPROCESSED DATA FILE: SAMPLE FOR HYPOTHESES TESTS "SAMPLE_HYP" (SEE S6 PREPROCESSING SCRIPT)

###############################################################################################
################################# GENERAL INSPECTION OF DATA ##################################
###############################################################################################

# Missing plot of data
missmap(sample_hyp, col=c("blue", "red"), 
        main = "Missing vs observed")


# Histograms of scales
hist(sample_hyp$A_score)
hist(sample_hyp$SN_score)
hist(sample_hyp$PBC_score)
hist(sample_hyp$intention)
hist(sample_hyp$M_score)
hist(sample_hyp$O_score)


###############################################################################################
################### ASSUMPTION TEST FOR HYPOTHESIS 1: MODERATED REGRESSION ####################
###############################################################################################

# Assumptions of this model:
# 1. Linearity
# 2. Uncorrelated predictors
# 3. Independence of residuals
# 4. Normality of residuals
# 5. Homogeneity of variance


###############################################################################################

# Calculations

# Calculate interaction term
sample_hyp$interaction_A_importance <- sample_hyp$A_score * sample_hyp$importance


# Regression model
lm_hyp1 <- lm(intention ~ A_score + importance + interaction_A_importance + SN_score + PBC_score + prereg_experience,
              data = sample_hyp)


###############################################################################################

# 1. Linearity

# Assumed on a theoretical basis


###############################################################################################

# 2. Uncorrelated predictors

# Potential multicollinearity is tested:

# Correlation plot for A-score, importance, A-score*importance, SN-score, and PBC-score
correlations <- cor(sample_hyp[ , c("A_score", "importance", "interaction_A_importance", "SN_score", "PBC_score", "prereg_experience")])
corrplot(correlations, method="circle")
cor(sample_hyp[ , c("A_score", "importance", "interaction_A_importance", "SN_score", "PBC_score", "prereg_experience")])
# biggest correlations around ...?

# Test for multicollinearity
ols_vif_tol(lm_hyp1)

# If the multicollinearity is too high (variance inflation factor > 10),  importance will be aggregated with the attitudes scale instead of including it as a moderator, since it might be just another aspect of attitudes
# If high multicollinearity appears, this will be reported as limitation


###############################################################################################

# 3. Independence of residuals

# Achieved by the survey design


###############################################################################################

# 4. Normality of residuals

# Histogram of residuals (to test for normality of residuals)
hist(lm_hyp1$residuals)

# QQ plot of residuals
qqnorm(lm_hyp1$residuals)
qqline(lm_hyp1$residuals)

# A violation of the normality of residuals is not impactful with high N, as it is the case with our sample, thus a violation would not be problematic
# But would be reported


###############################################################################################

# 5. Homogeneity variance

# Plotting residuals
plot(lm_hyp1$residuals)


# If the assumption of homogeneity of variance is violated, weighted least squares regression will be used instead of ordinary least squares


###############################################################################################
#################### ASSUMPTION TEST FOR HYPOTHESIS 2: MULTPLE REGRESSIONS ####################
###############################################################################################

# Assumptions of this model:
# 1. Linearity
# 2. Uncorrelated predictors
# 3. Independence of residuals
# 4. Normality of residuals
# 5. Homogeneity of variance


###############################################################################################

# Calculations

# Regression model 1: Attitudes
lm_hyp2_attitudes <- lm(A_score ~ years_in_research + prereg_experience,
                                   data = sample_hyp)

# Regression model 2: Motivations
lm_hyp2_motivations <- lm(M_score ~ years_in_research + prereg_experience,
                                     data = sample_hyp)

# Regression model 3: Obstacles
lm_hyp2_obstacles <- lm(O_score ~ years_in_research + prereg_experience,
                                   data = sample_hyp)


###############################################################################################

# 1. Linearity

# Assumed on a theoretical basis


###############################################################################################

# 2. Uncorrelated predictors

# Potential multicollinearity is tested:
cor(sample_hyp$years_in_research, sample_hyp$prereg_experience)
# Correlation plot for preregistration experience and years worked in research

# correlation around ...?

# Test for multicollinearity
ols_vif_tol(lm_hyp2_attitudes)
ols_vif_tol(lm_hyp2_motivations)
ols_vif_tol(lm_hyp2_obstacles)

# If high multicollinearity appears, this will be reported as limitation


###############################################################################################

# 3. Independence of residuals

# Achieved by the survey design


###############################################################################################

# 4. Normality of residuals

# Histogram of residuals (to test for normality of residuals)
hist(lm_hyp2_attitudes$residuals)
hist(lm_hyp2_motivations$residuals)
hist(lm_hyp2_obstacles$residuals)

# QQ plot of residuals
qqnorm(lm_hyp2_attitudes$residuals)
qqline(lm_hyp2_attitudes$residuals)

qqnorm(lm_hyp2_motivations$residuals)
qqline(lm_hyp2_motivations$residuals)

qqnorm(lm_hyp2_obstacles$residuals)
qqline(lm_hyp2_obstacles$residuals)

# A violation of the normality of residuals is not impactful with high N, as it is the case with our sample, thus a violation would not be problematic
# But would be reported


###############################################################################################

# 5. Homogeneity variance

# Plotting residuals
plot(lm_hyp2_attitudes$residuals)

plot(lm_hyp2_motivations$residuals)

plot(lm_hyp2_obstacles$residuals)


# If the assumption of homogeneity of variance is violated, weighted least squares regression will be used instead of ordinary least squares


################################################################################################
###################### ASSUMPTION TESTING FOR SENSITIVITY ANALYSES #############################
################################################################################################

####### Sample that did indicate faithful participation, but did not complete the survey #######

#################################### HYPOTHESIS 1 ##############################################

# Calculations
# Calculate interaction term
sample_desc$interaction_A_importance <- sample_desc$A_score * sample_desc$importance
# Regression model
lm_hyp1_incomplete <- lm(intention ~ A_score + importance + interaction_A_importance + SN_score + PBC_score + prereg_experience,
              data = sample_desc)


# Uncorrelated predictors
# Correlation plot for A-score, importance, A-score*importance, SN-score, and PBC-score
correlations_incomplete <- cor(sample_desc[ , c("A_score", "importance", "interaction_A_importance", "SN_score", "PBC_score", "prereg_experience")])
corrplot(correlations_incomplete, method="circle")
cor(sample_desc[ , c("A_score", "importance", "interaction_A_importance", "SN_score", "PBC_score", "prereg_experience")])


# Normality of residuals
# Histogram of residuals (to test for normality of residuals)
hist(lm_hyp1_incomplete$residuals)
# QQ plot of residuals
qqnorm(lm_hyp1_incomplete$residuals)
qqline(lm_hyp1_incomplete$residuals)


# Homogeneity variance
# Plotting residuals
plot(lm_hyp1_incomplete$residuals)


#################################### HYPOTHESIS 2 ##############################################

# Calculations
# Regression model 1: Attitudes
lm_hyp2_attitudes_incomplete <- lm(A_score ~ years_in_research + prereg_experience,
                        data = sample_desc)

# Regression model 2: Motivations
lm_hyp2_motivations_incomplete <- lm(M_score ~ years_in_research + prereg_experience,
                          data = sample_desc)

# Regression model 3: Obstacles
lm_hyp2_obstacles_incomplete <- lm(O_score ~ years_in_research + prereg_experience,
                        data = sample_desc)


# Uncorrelated predictors
cor(sample_desc$years_in_research, sample_desc$prereg_experience)

# Test for multicollinearity
ols_vif_tol(lm_hyp2_attitudes_incomplete)
ols_vif_tol(lm_hyp2_motivations_incomplete)
ols_vif_tol(lm_hyp2_obstacles_incomplete)

# Normality of residuals
# Histogram of residuals (to test for normality of residuals)
hist(lm_hyp2_attitudes_incomplete$residuals)
hist(lm_hyp2_motivations_incomplete$residuals)
hist(lm_hyp2_obstacles_incomplete$residuals)

# QQ plot of residuals
qqnorm(lm_hyp2_attitudes_incomplete$residuals)
qqline(lm_hyp2_attitudes_incomplete$residuals)

qqnorm(lm_hyp2_motivations_incomplete$residuals)
qqline(lm_hyp2_motivations_incomplete$residuals)

qqnorm(lm_hyp2_obstacles_incomplete$residuals)
qqline(lm_hyp2_obstacles_incomplete$residuals)


# Homogeneity variance

# Plotting residuals
plot(lm_hyp2_attitudes_incomplete$residuals)
plot(lm_hyp2_motivations_incomplete$residuals)
plot(lm_hyp2_obstacles_incomplete$residuals)
