# Supplementary material for: Registered Report Protocol: Survey on attitudes and experiences regarding preregistration in psychological research
Source: PLoS One. 2021 Jul 2;16(7):e0253950. doi: 10.1371/journal.pone.0253950 (PMC8253437; doi:10.1371/journal.pone.0253950)
Supplement: S3 Script — This script will be used to conduct the descriptive reports as well as the hypotheses tests of the survey. If necessary, small changes may be made to enable correct functioning (when variables have been inserted). Furthermore, analyses might be added if alternative approaches need to be used (due to assumption violation). (R) [file pone.0253950.s008.R]

###############################################################################################
########################### ANALYSIS SCRIPT FOR POSS ##########################################
###################### DESCRIPTIVE REPORTS & HYPOTHESES TESTS #################################
###############################################################################################

# Load packages

library(afex)
library(beeswarm)
library(dplyr)
library(emmeans)
library(ggplot2)
library(gplots)
library(heplots)
library(lm.beta)
library(mlbench)
library(papaja)
library(psych)
library(reshape2)
library(stm)
library(tidyr)
library(tidyverse)
library(tidytext)
library(writexl)


# USE PREPROCESSED DATA FILE: SAMPLE FOR HYPOTHESES TESTS "SAMPLE_HYP" & SAMPLE FOR DESCRIPTIVE REPORTS "SAMPLE_DESC" (SEE S6 PREPROCESSING SCRIPT)

###############################################################################################
############################ DESCRIPTIVE REPORTS INCLUDING BOTH SAMPLES #######################
###############################################################################################

################################# RESPONSE RATE ###############################################

# Response rate
# Overall (extended sample)
response_rate <- length(sample_desc$id) / 4840 # also included participants that answered the social media calls
response_rate

# Stricter sample for hypotheses tests
response_rate <- length(sample_hyp$id) / 4840 # also included participants that answered the social media calls
response_rate


# Dropout rate
length(raw_data$CASE) - length(sample_hyp$id)
dropout_rate <- 1 - length(sample_hyp$id) / length(raw_data$CASE) # also includes participants that were excluded because they did not belong to target sample
dropout_rate

# How many were excluded based on their field
table(preprocessing$field)

# How many participants indicated that they did not participate faithfully
table(preprocessing$usability)


#################################### QUOTA FULFILLMENT ########################################

table(raw_data$degree)


table(raw_data$group_counter)

# From all participants that started the survey, n=... were excluded before completing the survey because they did not belong to the target sample or quotas were already filled
exclusion_quota_raw <- table(raw_data$degree) - table(raw_data$group_counter)
exclusion_quota_raw

# Quota fulfillment of sample included in the hypotheses tests
table(sample_hyp$group_counter)


############################### COMPLETE AND INCOMPLETE DATASETS ##############################'

# Overall (without any exclusion criteria)
table(raw_data$FINISHED)

# Sample that 1) was not screened out, 2) was not excluded based on inappropriate answers, 3) completed the survey, and 4) indicated faithful participation
length(sample_hyp$id)

# Sample that 1) was not screened out, 2) was not excluded based on inappropriate answers, 3) not necessarily completed the survey, 4) if reached the faithful participation item affirmed it
length(sample_desc$id)

# Number of screened out participants (which were screened out because they did not belong to the target sample or based on inappropriate answers)
length(raw_data$CASE) - length(sample_desc$id)


################################# TIME TO COMPLETE SURVEY ######################################

# Only considering the sample which completed the survey
## Analysis of total time with outliers included
sample_hyp$overall_time <- rowSums(sample_hyp[ , c(paste0("TIME00", 1:9), paste0("TIME0", 10:16))], na.rm = TRUE)
mean(sample_hyp$overall_time) / 60
median(sample_hyp$overall_time) / 60
sd(sample_hyp$overall_time) / 60
range(sample_hyp$overall_time)[2] / 60 - range(sample_hyp$overall_time)[1] / 60
boxplot(sample_hyp$overall_time / 60)

## Analysis of total time without outliers
mean(sample_hyp$TIME_SUM) / 60
median(sample_hyp$TIME_SUM) / 60
sd(sample_hyp$TIME_SUM) / 60
range(sample_hyp$TIME_SUM)[2] / 60 - range(sample_hyp$TIME_SUM)[1] / 60
boxplot(sample_hyp$TIME_SUM / 60)


####################### SOURCE FROM WHICH PARTICIPANTS WERE RECRUITED #########################

# TODO: Might need to update code for analyzing variable "database" (was not used in pilot)
table(sample_desc$database) / length(sample_desc$id) * 100

# Number of participants from each database that indicated having preregistration experience
sample_desc$preregistration_count <- ifelse(sample_desc$prereg_experience == "yes", TRUE, FALSE)
prereg_experience_by_database <- aggregate(preregistration_count ~ database,
          data = sample_desc,
          FUN = sum)


# For hypotheses tests
table(sample_hyp$database) / length(sample_hyp$id) * 100

# Number of participants from each database that indicated having preregistration experience
sample_hyp$preregistration_count <- ifelse(sample_hyp$prereg_experience == "yes", TRUE, FALSE)
prereg_experience_by_database <- aggregate(preregistration_count ~ database,
                                           data = sample_hyp,
                                           FUN = sum)


##############################################################################################
###################### PROPORTION OF RESEARCHERS WITH PREREG EXPERIENCE ######################
##############################################################################################

# NOTE: Here, only data from the general databases will be considered (i.e., OSF will be excluded for this)

# G-1: Prereg experience (yes, no)
table(sample_desc$prereg_experience[sample_desc$database != "OSF"]) / length(sample_desc$id[sample_desc$database != "OSF"]) * 100

table(sample_desc$prereg_experience[sample_desc$database != "OSF" & sample_desc$degree == "Bachelor's degree"]) / length(sample_desc$id[sample_desc$database != "OSF" & sample_desc$degree == "Bachelor's degree"]) * 100
table(sample_desc$prereg_experience[sample_desc$database != "OSF" & sample_desc$degree == "Master's degree"]) / length(sample_desc$id[sample_desc$database != "OSF" & sample_desc$degree == "Master's degree"]) * 100
table(sample_desc$prereg_experience[sample_desc$database != "OSF" & sample_desc$degree == "Doctoral degree"]) / length(sample_desc$id[sample_desc$database != "OSF" & sample_desc$degree == "Doctoral degree"]) * 100
table(sample_desc$prereg_experience[sample_desc$database != "OSF" & sample_desc$degree == "Habilitation or full professorship"]) / length(sample_desc$id[sample_desc$database != "OSF" & sample_desc$degree == "Habilitation or full professorship"]) * 100


# G-10: Number of preregistrations

mean(sample_desc$number_of_preregs[sample_desc$database != "OSF"], na.rm = TRUE)
sd(sample_desc$number_of_preregs[sample_desc$database != "OSF"], na.rm = TRUE)
range(sample_desc$number_of_preregs[sample_desc$database != "OSF"], na.rm = TRUE)
range(sample_desc$number_of_preregs[sample_desc$database != "OSF"], na.rm = TRUE)[2] - range(sample_desc$number_of_preregs[sample_desc$database != "OSF"], na.rm = TRUE)[1]


##############################################################################################

# ADDITION: Number of preregistrations for the whole descriptive sample (also including OSF)

mean(sample_desc$number_of_preregs, na.rm = TRUE)
sd(sample_desc$number_of_preregs, na.rm = TRUE)
range(sample_desc$number_of_preregs, na.rm = TRUE)
range(sample_desc$number_of_preregs, na.rm = TRUE)[2] - range(sample_desc$number_of_preregs, na.rm = TRUE)[1]


##############################################################################################
############################# SOCIODEMOGRAPHIC AND GENERAL INFORMATION #######################
##############################################################################################

# NOTE: For the following analyses, participants from all databases will be considered, however, analyses will be conducted separately and compared between participants with and without research experience

######################## SOCIODEMOGRAPHIC INFORMATION ABOUT SAMPLE ###########################

# S-1: Gender

# Sample for descriptive reports
table(sample_desc$gender)

# With or without preregistration experience
table(sample_desc$gender[sample_desc$prereg_experience == "yes"])
table(sample_desc$gender[sample_desc$prereg_experience == "no"])


# Sample for hypotheses tests
table(sample_hyp$gender)


##############################################################################################

# S-7: Age

# Sample for descriptive reports
mean(sample_desc$age, na.rm = TRUE)
sd(sample_desc$age, na.rm = TRUE)
range(sample_desc$age, na.rm = TRUE)
range(sample_desc$age, na.rm = TRUE)[2] - range(sample_desc$age, na.rm = TRUE)[1]

# With or without preregistration experience
mean(sample_desc$age[sample_desc$prereg_experience == "yes"], na.rm = TRUE)
sd(sample_desc$age[sample_desc$prereg_experience == "yes"], na.rm = TRUE)
range(sample_desc$age[sample_desc$prereg_experience == "yes"], na.rm = TRUE)
range(sample_desc$age[sample_desc$prereg_experience == "yes"], na.rm = TRUE)[2] - range(sample_desc$age[sample_desc$prereg_experience == "yes"], na.rm = TRUE)[1]

mean(sample_desc$age[sample_desc$prereg_experience == "no"], na.rm = TRUE)
sd(sample_desc$age[sample_desc$prereg_experience == "no"], na.rm = TRUE)
range(sample_desc$age[sample_desc$prereg_experience == "no"], na.rm = TRUE)
range(sample_desc$age[sample_desc$prereg_experience == "no"], na.rm = TRUE)[2] - range(sample_desc$age[sample_desc$prereg_experience == "no"], na.rm = TRUE)[1]


# Sample for hypotheses tests
mean(sample_hyp$age, na.rm = TRUE)
sd(sample_hyp$age, na.rm = TRUE)
range(sample_hyp$age, na.rm = TRUE)
range(sample_hyp$age, na.rm = TRUE)[2] - range(sample_hyp$age, na.rm = TRUE)[1]


##############################################################################################

# S-2: Country

# Sample for descriptive reports
country_table <- table(sample_desc$country)
country_list <- as.vector(country_table)
country_table[country_list != 0]

# With or without preregistration experience
country_table <- table(sample_desc$country[sample_desc$prereg_experience == "yes"])
country_list <- as.vector(country_table)
country_table[country_list != 0]

country_table <- table(sample_desc$country[sample_desc$prereg_experience == "no"])
country_list <- as.vector(country_table)
country_table[country_list != 0]


# Sample for hypotheses tests
country_table <- table(sample_hyp$country)
country_list <- as.vector(country_table)
country_table[country_list != 0]


##############################################################################################

# S-4: Degree

# Sample for descriptive reports
table(sample_desc$degree) / length(sample_desc$id) * 100

# With or without preregistration experience
table(sample_desc$degree[sample_desc$prereg_experience == "yes"]) / length(sample_desc$id[sample_desc$prereg_experience == "yes"]) * 100

table(sample_desc$degree[sample_desc$prereg_experience == "no"]) / length(sample_desc$id[sample_desc$prereg_experience == "no"]) * 100


# Investigation of "other" comments
sample_desc$degree_other_comment


# Sample for hypotheses tests
table(sample_hyp$degree) / length(sample_hyp$id) * 100


##############################################################################################

# S-5: Years worked in research

# Sample for descriptive reports
mean(sample_desc$years_in_research)
sd(sample_desc$years_in_research)
range(sample_desc$years_in_research)
range(sample_desc$years_in_research)[2] - range(sample_desc$years_in_research)[1]

# With or without preregistration experience
mean(sample_desc$years_in_research[sample_desc$prereg_experience == "yes"])
sd(sample_desc$years_in_research[sample_desc$prereg_experience == "yes"])
range(sample_desc$years_in_research[sample_desc$prereg_experience == "yes"])
range(sample_desc$years_in_research[sample_desc$prereg_experience == "yes"])[2] - range(sample_desc$years_in_research[sample_desc$prereg_experience == "yes"])[1]

mean(sample_desc$years_in_research[sample_desc$prereg_experience == "no"])
sd(sample_desc$years_in_research[sample_desc$prereg_experience == "no"])
range(sample_desc$years_in_research[sample_desc$prereg_experience == "no"])
range(sample_desc$years_in_research[sample_desc$prereg_experience == "no"])[2] - range(sample_desc$years_in_research[sample_desc$prereg_experience == "no"])[1]


# Sample for hypotheses tests
mean(sample_hyp$years_in_research)
sd(sample_hyp$years_in_research)
range(sample_hyp$years_in_research)
range(sample_hyp$years_in_research)[2] - range(sample_hyp$years_in_research)[1]


##############################################################################################

# S-6: Topic in psychology

# Sample for descriptive reports

# Create labels
topic_labels <- c("Clinical psychology",
                  "Developmental psychology",
                  "Differential psychology",
                  "Educational psychology",
                  "Experimental/cognitive psychology",
                  "General psychology",
                  "Neuroscience/neuropsychology",
                  "Organizational psychology",
                  "Research methods",
                  "Social psychology",
                  "Other",
                  "Psychology is not my main field.")


# With preregistration experience
# Creating sum scores for each topic (how often was each topic indicated)
topic_sums_prereg_experience_yes <- c(sum(sample_desc$topic_clinical[sample_desc$prereg_experience == "yes"], na.rm = TRUE),
                sum(sample_desc$topic_developmental[sample_desc$prereg_experience == "yes"], na.rm = TRUE),
                sum(sample_desc$topic_differential[sample_desc$prereg_experience == "yes"], na.rm = TRUE),
                sum(sample_desc$topic_educational[sample_desc$prereg_experience == "yes"], na.rm = TRUE),
                sum(sample_desc$topic_experimental_cognitive[sample_desc$prereg_experience == "yes"], na.rm = TRUE),
                sum(sample_desc$topic_general[sample_desc$prereg_experience == "yes"], na.rm = TRUE),
                sum(sample_desc$topic_neuro[sample_desc$prereg_experience == "yes"], na.rm = TRUE),
                sum(sample_desc$topic_organizational[sample_desc$prereg_experience == "yes"], na.rm = TRUE),
                sum(sample_desc$topic_methods[sample_desc$prereg_experience == "yes"], na.rm = TRUE),
                sum(sample_desc$topic_social[sample_desc$prereg_experience == "yes"], na.rm = TRUE),
                sum(sample_desc$topic_other[sample_desc$prereg_experience == "yes"], na.rm = TRUE),
                sum(sample_desc$topic_no_psychology[sample_desc$prereg_experience == "yes"], na.rm = TRUE))

# Percentages
topic_sums_prereg_experience_yes <- topic_sums_prereg_experience_yes / length(sample_desc$id[sample_desc$prereg_experience == "yes"]) * 100

# Combine to a frequency table
topic_dataframe_prereg_experience_yes <- data.frame(topic_labels, topic_sums_prereg_experience_yes)


# Without preregistration experience
# Creating sum scores for each topic (how often was each topic indicated)
topic_sums_prereg_experience_no <- c(sum(sample_desc$topic_clinical[sample_desc$prereg_experience == "no"], na.rm = TRUE),
                                      sum(sample_desc$topic_developmental[sample_desc$prereg_experience == "no"], na.rm = TRUE),
                                      sum(sample_desc$topic_differential[sample_desc$prereg_experience == "no"], na.rm = TRUE),
                                      sum(sample_desc$topic_educational[sample_desc$prereg_experience == "no"], na.rm = TRUE),
                                      sum(sample_desc$topic_experimental_cognitive[sample_desc$prereg_experience == "no"], na.rm = TRUE),
                                      sum(sample_desc$topic_general[sample_desc$prereg_experience == "no"], na.rm = TRUE),
                                      sum(sample_desc$topic_neuro[sample_desc$prereg_experience == "no"], na.rm = TRUE),
                                      sum(sample_desc$topic_organizational[sample_desc$prereg_experience == "no"], na.rm = TRUE),
                                      sum(sample_desc$topic_methods[sample_desc$prereg_experience == "no"], na.rm = TRUE),
                                      sum(sample_desc$topic_social[sample_desc$prereg_experience == "no"], na.rm = TRUE),
                                      sum(sample_desc$topic_other[sample_desc$prereg_experience == "no"], na.rm = TRUE),
                                      sum(sample_desc$topic_no_psychology[sample_desc$prereg_experience == "no"], na.rm = TRUE))

# Percentages
topic_sums_prereg_experience_no <- topic_sums_prereg_experience_no / length(sample_desc$id[sample_desc$prereg_experience == "no"]) * 100

# Combine to a frequency table
topic_dataframe_prereg_experience_no <- data.frame(topic_labels, topic_sums_prereg_experience_no)


# Analysis of "other" comments

# Are there comments?
table(sample_desc$topic_other)

# Code open text input
# TODO: check if there are any comments, otherwise this does not function (because the variable is not created by soscisurvey)
topic <- data.frame(sample_desc$id, sample_desc$prereg_experience, sample_desc$topic_other)
topic$sample_desc.topic_other <- as.character(topic$sample_desc.topic_other)
topic <- topic[topic$sample_desc.topic_other > 0, ]
topic <- topic[sample(nrow(topic)),]
write_xlsx(topic, "./analyses/qualitative_analysis/sample_desc/topic.xlsx")
# After coding has been done, file gets read again
topic_coded <- readxl::read_excel("./analyses/qualitative_analysis/sample_desc/coded/topic_coded.xlsx")

# Plotting of common topics
# Create labels
# TODO: add labels of coded topics
topic_labels <- c("...")

# Create sum scores
# TODO: add column names of coded topics
topic_sums <- c(sum(topic_coded$...),
                sum(topic_coded$...),
                sum(topic_coded$...))
# Percentages
topic_sums <- topic_sums / length(sample_desc$id) * 100

# Combine to a frequency table
topic_dataframe_other <- data.frame(topic_labels, topic_sums)
topic_combined <- rbind(topic_dataframe, topic_dataframe_other)
# TODO: This will again be done for both [sample_desc$prereg_experience == "yes"] and [sample_desc$prereg_experience == "no"]


# Sample for hypotheses tests

# Create labels
topic_labels <- c("Clinical psychology",
                  "Developmental psychology",
                  "Differential psychology",
                  "Educational psychology",
                  "Experimental/cognitive psychology",
                  "General psychology",
                  "Neuroscience/neuropsychology",
                  "Organizational psychology",
                  "Research methods",
                  "Social psychology",
                  "Other",
                  "Psychology is not my main field.")


# With preregistration experience
# Creating sum scores for each topic (how often was each topic indicated)
topic_sums_prereg_experience_yes <- c(sum(sample_hyp$topic_clinical[sample_hyp$prereg_experience == "yes"], na.rm = TRUE),
                                      sum(sample_hyp$topic_developmental[sample_hyp$prereg_experience == "yes"], na.rm = TRUE),
                                      sum(sample_hyp$topic_differential[sample_hyp$prereg_experience == "yes"], na.rm = TRUE),
                                      sum(sample_hyp$topic_educational[sample_hyp$prereg_experience == "yes"], na.rm = TRUE),
                                      sum(sample_hyp$topic_experimental_cognitive[sample_hyp$prereg_experience == "yes"], na.rm = TRUE),
                                      sum(sample_hyp$topic_general[sample_hyp$prereg_experience == "yes"], na.rm = TRUE),
                                      sum(sample_hyp$topic_neuro[sample_hyp$prereg_experience == "yes"], na.rm = TRUE),
                                      sum(sample_hyp$topic_organizational[sample_hyp$prereg_experience == "yes"], na.rm = TRUE),
                                      sum(sample_hyp$topic_methods[sample_hyp$prereg_experience == "yes"], na.rm = TRUE),
                                      sum(sample_hyp$topic_social[sample_hyp$prereg_experience == "yes"], na.rm = TRUE),
                                      sum(sample_hyp$topic_other[sample_hyp$prereg_experience == "yes"], na.rm = TRUE),
                                      sum(sample_hyp$topic_no_psychology[sample_hyp$prereg_experience == "yes"], na.rm = TRUE))

# Percentages
topic_sums_prereg_experience_yes <- topic_sums_prereg_experience_yes / length(sample_hyp$id[sample_hyp$prereg_experience == "yes"]) * 100

# Combine to a frequency table
topic_dataframe_prereg_experience_yes <- data.frame(topic_labels, topic_sums_prereg_experience_yes)


# Without preregistration experience
# Creating sum scores for each topic (how often was each topic indicated)
topic_sums_prereg_experience_no <- c(sum(sample_hyp$topic_clinical[sample_hyp$prereg_experience == "no"], na.rm = TRUE),
                                     sum(sample_hyp$topic_developmental[sample_hyp$prereg_experience == "no"], na.rm = TRUE),
                                     sum(sample_hyp$topic_differential[sample_hyp$prereg_experience == "no"], na.rm = TRUE),
                                     sum(sample_hyp$topic_educational[sample_hyp$prereg_experience == "no"], na.rm = TRUE),
                                     sum(sample_hyp$topic_experimental_cognitive[sample_hyp$prereg_experience == "no"], na.rm = TRUE),
                                     sum(sample_hyp$topic_general[sample_hyp$prereg_experience == "no"], na.rm = TRUE),
                                     sum(sample_hyp$topic_neuro[sample_hyp$prereg_experience == "no"], na.rm = TRUE),
                                     sum(sample_hyp$topic_organizational[sample_hyp$prereg_experience == "no"], na.rm = TRUE),
                                     sum(sample_hyp$topic_methods[sample_hyp$prereg_experience == "no"], na.rm = TRUE),
                                     sum(sample_hyp$topic_social[sample_hyp$prereg_experience == "no"], na.rm = TRUE),
                                     sum(sample_hyp$topic_other[sample_hyp$prereg_experience == "no"], na.rm = TRUE),
                                     sum(sample_hyp$topic_no_psychology[sample_hyp$prereg_experience == "no"], na.rm = TRUE))

# Percentages
topic_sums_prereg_experience_no <- topic_sums_prereg_experience_no / length(sample_hyp$id[sample_hyp$prereg_experience == "no"]) * 100

# Combine to a frequency table
topic_dataframe_prereg_experience_no <- data.frame(topic_labels, topic_sums_prereg_experience_no)


# Analysis of "other" comments
# TODO: This will again be done for both [sample_hyp$prereg_experience == "yes"] and [sample_hyp$prereg_experience == "no"]

# Are there comments?
table(sample_hyp$topic_other)

# Code open text input
# TODO: check if there are any comments, otherwise this does not function (because the variable is not created by soscisurvey)
topic <- data.frame(sample_hyp$id, sample_hyp$prereg_experience, sample_hyp$topic_other)
topic$sample_hyp.topic_other <- as.character(topic$sample_hyp.topic_other)
topic <- topic[topic$sample_hyp.topic_other > 0, ]
topic <- topic[sample(nrow(topic)),]
write_xlsx(topic, "./analyses/qualitative_analysis/sample_hyp/topic.xlsx")
# After coding has been done, file gets read again
topic_coded <- readxl::read_excel("./analyses/qualitative_analysis/sample_hyp/coded/topic_coded.xlsx")

# Plotting of common topics
# Create labels
# TODO: add labels of coded topics
topic_labels <- c("...")

# Create sum scores
# TODO: add column names of coded topics
topic_sums <- c(sum(topic_coded$...),
                sum(topic_coded$...),
                sum(topic_coded$...))
# Percentages
topic_sums <- topic_sums / length(sample_hyp$id) * 100

# Combine to a frequency table
topic_dataframe_other <- data.frame(topic_labels, topic_sums)
topic_combined <- rbind(topic_dataframe, topic_dataframe_other)


##############################################################################################

# S-8: Do participants plan to stay in or leave academia?

# Sample for descriptive reports
table(sample_desc$stay_leave_academia) / length(sample_desc$id) * 100

# With or without preregistration experience
table(sample_desc$stay_leave_academia[sample_desc$prereg_experience == "yes"]) / length(sample_desc$id[sample_desc$prereg_experience == "yes"]) * 100

table(sample_desc$stay_leave_academia[sample_desc$prereg_experience == "no"]) / length(sample_desc$id[sample_desc$prereg_experience == "no"]) * 100


# Investigation of "other" comments
sample_desc$stay_leave_academia_other_comment


# Sample for hypotheses tests
table(sample_hyp$stay_leave_academia) / length(sample_hyp$id) * 100


##############################################################################################
############################## IMPORTANCE & INTENTION ########################################
##############################################################################################

# G-2: Perceived importance

# Sample for descriptive reports

# Overall
mean(sample_desc$importance, na.rm = TRUE)
sd(sample_desc$importance, na.rm = TRUE)
range(sample_desc$importance, na.rm = TRUE)
range(sample_desc$importance, na.rm = TRUE)[2] - range(sample_desc$importance, na.rm = TRUE)[1]

# With or without preregistration experience
mean(sample_desc$importance[sample_desc$prereg_experience == "yes"], na.rm = TRUE)
sd(sample_desc$importance[sample_desc$prereg_experience == "yes"], na.rm = TRUE)
range(sample_desc$importance[sample_desc$prereg_experience == "yes"], na.rm = TRUE)
range(sample_desc$importance[sample_desc$prereg_experience == "yes"], na.rm = TRUE)[2] - range(sample_desc$importance[sample_desc$prereg_experience == "yes"], na.rm = TRUE)[1]

mean(sample_desc$importance[sample_desc$prereg_experience == "no"], na.rm = TRUE)
sd(sample_desc$importance[sample_desc$prereg_experience == "no"], na.rm = TRUE)
range(sample_desc$importance[sample_desc$prereg_experience == "no"], na.rm = TRUE)
range(sample_desc$importance[sample_desc$prereg_experience == "no"], na.rm = TRUE)[2] - range(sample_desc$importance[sample_desc$prereg_experience == "no"], na.rm = TRUE)[1]


# Bachelor's degree
mean(sample_desc$importance[sample_desc$degree == "Bachelor's degree"], na.rm = TRUE)
sd(sample_desc$importance[sample_desc$degree == "Bachelor's degree"], na.rm = TRUE)
range(sample_desc$importance[sample_desc$degree == "Bachelor's degree"], na.rm = TRUE)
range(sample_desc$importance[sample_desc$degree == "Bachelor's degree"], na.rm = TRUE)[2] - range(sample_desc$importance[sample_desc$degree == "Bachelor's degree"], na.rm = TRUE)[1]

mean(sample_desc$importance[sample_desc$prereg_experience == "yes" & sample_desc$degree == "Bachelor's degree"], na.rm = TRUE)
sd(sample_desc$importance[sample_desc$prereg_experience == "yes" & sample_desc$degree == "Bachelor's degree"], na.rm = TRUE)
range(sample_desc$importance[sample_desc$prereg_experience == "yes" & sample_desc$degree == "Bachelor's degree"], na.rm = TRUE)
range(sample_desc$importance[sample_desc$prereg_experience == "yes" & sample_desc$degree == "Bachelor's degree"], na.rm = TRUE)[2] - range(sample_desc$importance[sample_desc$prereg_experience == "yes" & sample_desc$degree == "Bachelor's degree"], na.rm = TRUE)[1]

mean(sample_desc$importance[sample_desc$prereg_experience == "no" & sample_desc$degree == "Bachelor's degree"], na.rm = TRUE)
sd(sample_desc$importance[sample_desc$prereg_experience == "no" & sample_desc$degree == "Bachelor's degree"], na.rm = TRUE)
range(sample_desc$importance[sample_desc$prereg_experience == "no" & sample_desc$degree == "Bachelor's degree"], na.rm = TRUE)
range(sample_desc$importance[sample_desc$prereg_experience == "no" & sample_desc$degree == "Bachelor's degree"], na.rm = TRUE)[2] - range(sample_desc$importance[sample_desc$prereg_experience == "no" & sample_desc$degree == "Bachelor's degree"], na.rm = TRUE)[1]

# Master's degree
mean(sample_desc$importance[sample_desc$degree == "Master's degree"], na.rm = TRUE)
sd(sample_desc$importance[sample_desc$degree == "Master's degree"], na.rm = TRUE)
range(sample_desc$importance[sample_desc$degree == "Master's degree"], na.rm = TRUE)
range(sample_desc$importance[sample_desc$degree == "Master's degree"], na.rm = TRUE)[2] - range(sample_desc$importance[sample_desc$degree == "Master's degree"], na.rm = TRUE)[1]

mean(sample_desc$importance[sample_desc$prereg_experience == "yes" & sample_desc$degree == "Master's degree"], na.rm = TRUE)
sd(sample_desc$importance[sample_desc$prereg_experience == "yes" & sample_desc$degree == "Master's degree"], na.rm = TRUE)
range(sample_desc$importance[sample_desc$prereg_experience == "yes" & sample_desc$degree == "Master's degree"], na.rm = TRUE)
range(sample_desc$importance[sample_desc$prereg_experience == "yes" & sample_desc$degree == "Master's degree"], na.rm = TRUE)[2] - range(sample_desc$importance[sample_desc$prereg_experience == "yes" & sample_desc$degree == "Master's degree"], na.rm = TRUE)[1]

mean(sample_desc$importance[sample_desc$prereg_experience == "no" & sample_desc$degree == "Master's degree"], na.rm = TRUE)
sd(sample_desc$importance[sample_desc$prereg_experience == "no" & sample_desc$degree == "Master's degree"], na.rm = TRUE)
range(sample_desc$importance[sample_desc$prereg_experience == "no" & sample_desc$degree == "Master's degree"], na.rm = TRUE)
range(sample_desc$importance[sample_desc$prereg_experience == "no" & sample_desc$degree == "Master's degree"], na.rm = TRUE)[2] - range(sample_desc$importance[sample_desc$prereg_experience == "no" & sample_desc$degree == "Master's degree"], na.rm = TRUE)[1]


# Doctoral degree
mean(sample_desc$importance[sample_desc$degree == "Doctoral degree"], na.rm = TRUE)
sd(sample_desc$importance[sample_desc$degree == "Doctoral degree"], na.rm = TRUE)
range(sample_desc$importance[sample_desc$degree == "Doctoral degree"], na.rm = TRUE)
range(sample_desc$importance[sample_desc$degree == "Doctoral degree"], na.rm = TRUE)[2] - range(sample_desc$importance[sample_desc$degree == "Doctoral degree"], na.rm = TRUE)[1]

mean(sample_desc$importance[sample_desc$prereg_experience == "yes" & sample_desc$degree == "Doctoral degree"], na.rm = TRUE)
sd(sample_desc$importance[sample_desc$prereg_experience == "yes" & sample_desc$degree == "Doctoral degree"], na.rm = TRUE)
range(sample_desc$importance[sample_desc$prereg_experience == "yes" & sample_desc$degree == "Doctoral degree"], na.rm = TRUE)
range(sample_desc$importance[sample_desc$prereg_experience == "yes" & sample_desc$degree == "Doctoral degree"], na.rm = TRUE)[2] - range(sample_desc$importance[sample_desc$prereg_experience == "yes" & sample_desc$degree == "Doctoral degree"], na.rm = TRUE)[1]

mean(sample_desc$importance[sample_desc$prereg_experience == "no" & sample_desc$degree == "Doctoral degree"], na.rm = TRUE)
sd(sample_desc$importance[sample_desc$prereg_experience == "no" & sample_desc$degree == "Doctoral degree"], na.rm = TRUE)
range(sample_desc$importance[sample_desc$prereg_experience == "no" & sample_desc$degree == "Doctoral degree"], na.rm = TRUE)
range(sample_desc$importance[sample_desc$prereg_experience == "no" & sample_desc$degree == "Doctoral degree"], na.rm = TRUE)[2] - range(sample_desc$importance[sample_desc$prereg_experience == "no" & sample_desc$degree == "Doctoral degree"], na.rm = TRUE)[1]


# Habilitation or full professorship or full professorship
mean(sample_desc$importance[sample_desc$degree == "Habilitation or full professorship"], na.rm = TRUE)
sd(sample_desc$importance[sample_desc$degree == "Habilitation or full professorship"], na.rm = TRUE)
range(sample_desc$importance[sample_desc$degree == "Habilitation or full professorship"], na.rm = TRUE)
range(sample_desc$importance[sample_desc$degree == "Habilitation or full professorship"], na.rm = TRUE)[2] - range(sample_desc$importance[sample_desc$degree == "Habilitation or full professorship"], na.rm = TRUE)[1]

mean(sample_desc$importance[sample_desc$prereg_experience == "yes" & sample_desc$degree == "Habilitation or full professorship"], na.rm = TRUE)
sd(sample_desc$importance[sample_desc$prereg_experience == "yes" & sample_desc$degree == "Habilitation or full professorship"], na.rm = TRUE)
range(sample_desc$importance[sample_desc$prereg_experience == "yes" & sample_desc$degree == "Habilitation or full professorship"], na.rm = TRUE)
range(sample_desc$importance[sample_desc$prereg_experience == "yes" & sample_desc$degree == "Habilitation or full professorship"], na.rm = TRUE)[2] - range(sample_desc$importance[sample_desc$prereg_experience == "yes" & sample_desc$degree == "Habilitation or full professorship"], na.rm = TRUE)[1]

mean(sample_desc$importance[sample_desc$prereg_experience == "no" & sample_desc$degree == "Habilitation or full professorship"], na.rm = TRUE)
sd(sample_desc$importance[sample_desc$prereg_experience == "no" & sample_desc$degree == "Habilitation or full professorship"], na.rm = TRUE)
range(sample_desc$importance[sample_desc$prereg_experience == "no" & sample_desc$degree == "Habilitation or full professorship"], na.rm = TRUE)
range(sample_desc$importance[sample_desc$prereg_experience == "no" & sample_desc$degree == "Habilitation or full professorship"], na.rm = TRUE)[2] - range(sample_desc$importance[sample_desc$prereg_experience == "no" & sample_desc$degree == "Habilitation or full professorship"], na.rm = TRUE)[1]


# Preregistration experience
plotmeans(importance ~ prereg_experience,
          data = sample_desc,
          n.label = FALSE,
          barcol = "black",
          xlab = "Has preregistered before",
          ylab = "Perceived importance")

# Academic groups
plotmeans(importance ~ degree,
          data = sample_desc,
          n.label = FALSE,
          barcol = "black",
          xlab = "Academic group",
          ylab = "Perceived importance")


# ANOVA
shapiro.test(sample_desc$importance)
shapiro.test(sample_desc$importance[sample_desc$prereg_experience == "yes" & sample_desc$degree == "Bachelor's degree"])
shapiro.test(sample_desc$importance[sample_desc$prereg_experience == "no" & sample_desc$degree == "Bachelor's degree"])

shapiro.test(sample_desc$importance[sample_desc$prereg_experience == "yes" & sample_desc$degree == "Master's degree"])
shapiro.test(sample_desc$importance[sample_desc$prereg_experience == "no" & sample_desc$degree == "Master's degree"])

shapiro.test(sample_desc$importance[sample_desc$prereg_experience == "yes" & sample_desc$degree == "Doctoral degree"])
shapiro.test(sample_desc$importance[sample_desc$prereg_experience == "no" & sample_desc$degree == "Doctoral degree"])

shapiro.test(sample_desc$importance[sample_desc$prereg_experience == "yes" & sample_desc$degree == "Habilitation or full professorship"])
shapiro.test(sample_desc$importance[sample_desc$prereg_experience == "no" & sample_desc$degree == "Habilitation or full professorship"])

leveneTest(importance ~ degree, data = sample_desc[sample_desc$prereg_experience == "yes"])
leveneTest(importance ~ degree, data = sample_desc[sample_desc$prereg_experience == "no"])

anova_importance_desc <- aov_4(
        formula = importance ~ degree + (1|id),
        data = sample_desc[sample_desc$prereg_experience == "yes"])
anova_importance_desc

anova_importance_desc <- aov_4(
        formula = importance ~ degree + (1|id),
        data = sample_desc[sample_desc$prereg_experience == "no"])
anova_importance_desc


# Sample for hypotheses tests

# Overall
mean(sample_hyp$importance, na.rm = TRUE)
sd(sample_hyp$importance, na.rm = TRUE)
range(sample_hyp$importance, na.rm = TRUE)
range(sample_hyp$importance, na.rm = TRUE)[2] - range(sample_hyp$importance, na.rm = TRUE)[1]

# With or without preregistration experience
mean(sample_hyp$importance[sample_hyp$prereg_experience == "yes"], na.rm = TRUE)
sd(sample_hyp$importance[sample_hyp$prereg_experience == "yes"], na.rm = TRUE)
range(sample_hyp$importance[sample_hyp$prereg_experience == "yes"], na.rm = TRUE)
range(sample_hyp$importance[sample_hyp$prereg_experience == "yes"], na.rm = TRUE)[2] - range(sample_hyp$importance[sample_hyp$prereg_experience == "yes"], na.rm = TRUE)[1]

mean(sample_hyp$importance[sample_hyp$prereg_experience == "no"], na.rm = TRUE)
sd(sample_hyp$importance[sample_hyp$prereg_experience == "no"], na.rm = TRUE)
range(sample_hyp$importance[sample_hyp$prereg_experience == "no"], na.rm = TRUE)
range(sample_hyp$importance[sample_hyp$prereg_experience == "no"], na.rm = TRUE)[2] - range(sample_hyp$importance[sample_hyp$prereg_experience == "no"], na.rm = TRUE)[1]


# Bachelor's degree
mean(sample_hyp$importance[sample_hyp$degree == "Bachelor's degree"], na.rm = TRUE)
sd(sample_hyp$importance[sample_hyp$degree == "Bachelor's degree"], na.rm = TRUE)
range(sample_hyp$importance[sample_hyp$degree == "Bachelor's degree"], na.rm = TRUE)
range(sample_hyp$importance[sample_hyp$degree == "Bachelor's degree"], na.rm = TRUE)[2] - range(sample_hyp$importance[sample_hyp$degree == "Bachelor's degree"], na.rm = TRUE)[1]

mean(sample_hyp$importance[sample_hyp$prereg_experience == "yes" & sample_hyp$degree == "Bachelor's degree"], na.rm = TRUE)
sd(sample_hyp$importance[sample_hyp$prereg_experience == "yes" & sample_hyp$degree == "Bachelor's degree"], na.rm = TRUE)
range(sample_hyp$importance[sample_hyp$prereg_experience == "yes" & sample_hyp$degree == "Bachelor's degree"], na.rm = TRUE)
range(sample_hyp$importance[sample_hyp$prereg_experience == "yes" & sample_hyp$degree == "Bachelor's degree"], na.rm = TRUE)[2] - range(sample_hyp$importance[sample_hyp$prereg_experience == "yes" & sample_hyp$degree == "Bachelor's degree"], na.rm = TRUE)[1]

mean(sample_hyp$importance[sample_hyp$prereg_experience == "no" & sample_hyp$degree == "Bachelor's degree"], na.rm = TRUE)
sd(sample_hyp$importance[sample_hyp$prereg_experience == "no" & sample_hyp$degree == "Bachelor's degree"], na.rm = TRUE)
range(sample_hyp$importance[sample_hyp$prereg_experience == "no" & sample_hyp$degree == "Bachelor's degree"], na.rm = TRUE)
range(sample_hyp$importance[sample_hyp$prereg_experience == "no" & sample_hyp$degree == "Bachelor's degree"], na.rm = TRUE)[2] - range(sample_hyp$importance[sample_hyp$prereg_experience == "no" & sample_hyp$degree == "Bachelor's degree"], na.rm = TRUE)[1]

# Master's degree
mean(sample_hyp$importance[sample_hyp$degree == "Master's degree"], na.rm = TRUE)
sd(sample_hyp$importance[sample_hyp$degree == "Master's degree"], na.rm = TRUE)
range(sample_hyp$importance[sample_hyp$degree == "Master's degree"], na.rm = TRUE)
range(sample_hyp$importance[sample_hyp$degree == "Master's degree"], na.rm = TRUE)[2] - range(sample_hyp$importance[sample_hyp$degree == "Master's degree"], na.rm = TRUE)[1]

mean(sample_hyp$importance[sample_hyp$prereg_experience == "yes" & sample_hyp$degree == "Master's degree"], na.rm = TRUE)
sd(sample_hyp$importance[sample_hyp$prereg_experience == "yes" & sample_hyp$degree == "Master's degree"], na.rm = TRUE)
range(sample_hyp$importance[sample_hyp$prereg_experience == "yes" & sample_hyp$degree == "Master's degree"], na.rm = TRUE)
range(sample_hyp$importance[sample_hyp$prereg_experience == "yes" & sample_hyp$degree == "Master's degree"], na.rm = TRUE)[2] - range(sample_hyp$importance[sample_hyp$prereg_experience == "yes" & sample_hyp$degree == "Master's degree"], na.rm = TRUE)[1]

mean(sample_hyp$importance[sample_hyp$prereg_experience == "no" & sample_hyp$degree == "Master's degree"], na.rm = TRUE)
sd(sample_hyp$importance[sample_hyp$prereg_experience == "no" & sample_hyp$degree == "Master's degree"], na.rm = TRUE)
range(sample_hyp$importance[sample_hyp$prereg_experience == "no" & sample_hyp$degree == "Master's degree"], na.rm = TRUE)
range(sample_hyp$importance[sample_hyp$prereg_experience == "no" & sample_hyp$degree == "Master's degree"], na.rm = TRUE)[2] - range(sample_hyp$importance[sample_hyp$prereg_experience == "no" & sample_hyp$degree == "Master's degree"], na.rm = TRUE)[1]


# Doctoral degree
mean(sample_hyp$importance[sample_hyp$degree == "Doctoral degree"], na.rm = TRUE)
sd(sample_hyp$importance[sample_hyp$degree == "Doctoral degree"], na.rm = TRUE)
range(sample_hyp$importance[sample_hyp$degree == "Doctoral degree"], na.rm = TRUE)
range(sample_hyp$importance[sample_hyp$degree == "Doctoral degree"], na.rm = TRUE)[2] - range(sample_hyp$importance[sample_hyp$degree == "Doctoral degree"], na.rm = TRUE)[1]

mean(sample_hyp$importance[sample_hyp$prereg_experience == "yes" & sample_hyp$degree == "Doctoral degree"], na.rm = TRUE)
sd(sample_hyp$importance[sample_hyp$prereg_experience == "yes" & sample_hyp$degree == "Doctoral degree"], na.rm = TRUE)
range(sample_hyp$importance[sample_hyp$prereg_experience == "yes" & sample_hyp$degree == "Doctoral degree"], na.rm = TRUE)
range(sample_hyp$importance[sample_hyp$prereg_experience == "yes" & sample_hyp$degree == "Doctoral degree"], na.rm = TRUE)[2] - range(sample_hyp$importance[sample_hyp$prereg_experience == "yes" & sample_hyp$degree == "Doctoral degree"], na.rm = TRUE)[1]

mean(sample_hyp$importance[sample_hyp$prereg_experience == "no" & sample_hyp$degree == "Doctoral degree"], na.rm = TRUE)
sd(sample_hyp$importance[sample_hyp$prereg_experience == "no" & sample_hyp$degree == "Doctoral degree"], na.rm = TRUE)
range(sample_hyp$importance[sample_hyp$prereg_experience == "no" & sample_hyp$degree == "Doctoral degree"], na.rm = TRUE)
range(sample_hyp$importance[sample_hyp$prereg_experience == "no" & sample_hyp$degree == "Doctoral degree"], na.rm = TRUE)[2] - range(sample_hyp$importance[sample_hyp$prereg_experience == "no" & sample_hyp$degree == "Doctoral degree"], na.rm = TRUE)[1]


# Habilitation or full professorship
mean(sample_hyp$importance[sample_hyp$degree == "Habilitation or full professorship"], na.rm = TRUE)
sd(sample_hyp$importance[sample_hyp$degree == "Habilitation or full professorship"], na.rm = TRUE)
range(sample_hyp$importance[sample_hyp$degree == "Habilitation or full professorship"], na.rm = TRUE)
range(sample_hyp$importance[sample_hyp$degree == "Habilitation or full professorship"], na.rm = TRUE)[2] - range(sample_hyp$importance[sample_hyp$degree == "Habilitation or full professorship"], na.rm = TRUE)[1]

mean(sample_hyp$importance[sample_hyp$prereg_experience == "yes" & sample_hyp$degree == "Habilitation or full professorship"], na.rm = TRUE)
sd(sample_hyp$importance[sample_hyp$prereg_experience == "yes" & sample_hyp$degree == "Habilitation or full professorship"], na.rm = TRUE)
range(sample_hyp$importance[sample_hyp$prereg_experience == "yes" & sample_hyp$degree == "Habilitation or full professorship"], na.rm = TRUE)
range(sample_hyp$importance[sample_hyp$prereg_experience == "yes" & sample_hyp$degree == "Habilitation or full professorship"], na.rm = TRUE)[2] - range(sample_hyp$importance[sample_hyp$prereg_experience == "yes" & sample_hyp$degree == "Habilitation or full professorship"], na.rm = TRUE)[1]

mean(sample_hyp$importance[sample_hyp$prereg_experience == "no" & sample_hyp$degree == "Habilitation or full professorship"], na.rm = TRUE)
sd(sample_hyp$importance[sample_hyp$prereg_experience == "no" & sample_hyp$degree == "Habilitation or full professorship"], na.rm = TRUE)
range(sample_hyp$importance[sample_hyp$prereg_experience == "no" & sample_hyp$degree == "Habilitation or full professorship"], na.rm = TRUE)
range(sample_hyp$importance[sample_hyp$prereg_experience == "no" & sample_hyp$degree == "Habilitation or full professorship"], na.rm = TRUE)[2] - range(sample_hyp$importance[sample_hyp$prereg_experience == "no" & sample_hyp$degree == "Habilitation or full professorship"], na.rm = TRUE)[1]


# Preregistration experience
plotmeans(importance ~ prereg_experience,
          data = sample_hyp,
          n.label = FALSE,
          barcol = "black",
          xlab = "Has preregistered before",
          ylab = "Perceived importance")

# Academic groups
plotmeans(importance ~ degree,
          data = sample_hyp,
          n.label = FALSE,
          barcol = "black",
          xlab = "Academic group",
          ylab = "Perceived importance")


# ANOVA
shapiro.test(sample_hyp$importance)
shapiro.test(sample_hyp$importance[sample_hyp$prereg_experience == "yes" & sample_hyp$degree == "Bachelor's degree"])
shapiro.test(sample_hyp$importance[sample_hyp$prereg_experience == "no" & sample_hyp$degree == "Bachelor's degree"])

shapiro.test(sample_hyp$importance[sample_hyp$prereg_experience == "yes" & sample_hyp$degree == "Master's degree"])
shapiro.test(sample_hyp$importance[sample_hyp$prereg_experience == "no" & sample_hyp$degree == "Master's degree"])

shapiro.test(sample_hyp$importance[sample_hyp$prereg_experience == "yes" & sample_hyp$degree == "Doctoral degree"])
shapiro.test(sample_hyp$importance[sample_hyp$prereg_experience == "no" & sample_hyp$degree == "Doctoral degree"])

shapiro.test(sample_hyp$importance[sample_hyp$prereg_experience == "yes" & sample_hyp$degree == "Habilitation or full professorship"])
shapiro.test(sample_hyp$importance[sample_hyp$prereg_experience == "no" & sample_hyp$degree == "Habilitation or full professorship"])

leveneTest(importance ~ degree, data = sample_hyp[sample_hyp$prereg_experience == "yes"])
leveneTest(importance ~ degree, data = sample_hyp[sample_hyp$prereg_experience == "no"])

anova_importance_hyp <- aov_4(
        formula = importance ~ degree + (1|id),
        data = sample_hyp[sample_hyp$prereg_experience == "yes"])
anova_importance_hyp

anova_importance_hyp <- aov_4(
        formula = importance ~ degree + (1|id),
        data = sample_hyp[sample_hyp$prereg_experience == "no"])
anova_importance_hyp


##############################################################################################

# Intention score: Intention to preregister studies in the near future

# Sample for descriptive reports

# Overall
mean(sample_desc$intention, na.rm = TRUE)
sd(sample_desc$intention, na.rm = TRUE)
range(sample_desc$intention, na.rm = TRUE)
range(sample_desc$intention, na.rm = TRUE)[2] - range(sample_desc$intention, na.rm = TRUE)[1]

# With or without preregistration experience
mean(sample_desc$intention[sample_desc$prereg_experience == "yes"], na.rm = TRUE)
sd(sample_desc$intention[sample_desc$prereg_experience == "yes"], na.rm = TRUE)
range(sample_desc$intention[sample_desc$prereg_experience == "yes"], na.rm = TRUE)
range(sample_desc$intention[sample_desc$prereg_experience == "yes"], na.rm = TRUE)[2] - range(sample_desc$intention[sample_desc$prereg_experience == "yes"], na.rm = TRUE)[1]

mean(sample_desc$intention[sample_desc$prereg_experience == "no"], na.rm = TRUE)
sd(sample_desc$intention[sample_desc$prereg_experience == "no"], na.rm = TRUE)
range(sample_desc$intention[sample_desc$prereg_experience == "no"], na.rm = TRUE)
range(sample_desc$intention[sample_desc$prereg_experience == "no"], na.rm = TRUE)[2] - range(sample_desc$intention[sample_desc$prereg_experience == "no"], na.rm = TRUE)[1]


# Bachelor's degree
mean(sample_desc$intention[sample_desc$degree == "Bachelor's degree"], na.rm = TRUE)
sd(sample_desc$intention[sample_desc$degree == "Bachelor's degree"], na.rm = TRUE)
range(sample_desc$intention[sample_desc$degree == "Bachelor's degree"], na.rm = TRUE)
range(sample_desc$intention[sample_desc$degree == "Bachelor's degree"], na.rm = TRUE)[2] - range(sample_desc$intention[sample_desc$degree == "Bachelor's degree"], na.rm = TRUE)[1]

mean(sample_desc$intention[sample_desc$prereg_experience == "yes" & sample_desc$degree == "Bachelor's degree"], na.rm = TRUE)
sd(sample_desc$intention[sample_desc$prereg_experience == "yes" & sample_desc$degree == "Bachelor's degree"], na.rm = TRUE)
range(sample_desc$intention[sample_desc$prereg_experience == "yes" & sample_desc$degree == "Bachelor's degree"], na.rm = TRUE)
range(sample_desc$intention[sample_desc$prereg_experience == "yes" & sample_desc$degree == "Bachelor's degree"], na.rm = TRUE)[2] - range(sample_desc$intention[sample_desc$prereg_experience == "yes" & sample_desc$degree == "Bachelor's degree"], na.rm = TRUE)[1]

mean(sample_desc$intention[sample_desc$prereg_experience == "no" & sample_desc$degree == "Bachelor's degree"], na.rm = TRUE)
sd(sample_desc$intention[sample_desc$prereg_experience == "no" & sample_desc$degree == "Bachelor's degree"], na.rm = TRUE)
range(sample_desc$intention[sample_desc$prereg_experience == "no" & sample_desc$degree == "Bachelor's degree"], na.rm = TRUE)
range(sample_desc$intention[sample_desc$prereg_experience == "no" & sample_desc$degree == "Bachelor's degree"], na.rm = TRUE)[2] - range(sample_desc$intention[sample_desc$prereg_experience == "no" & sample_desc$degree == "Bachelor's degree"], na.rm = TRUE)[1]

# Master's degree
mean(sample_desc$intention[sample_desc$degree == "Master's degree"], na.rm = TRUE)
sd(sample_desc$intention[sample_desc$degree == "Master's degree"], na.rm = TRUE)
range(sample_desc$intention[sample_desc$degree == "Master's degree"], na.rm = TRUE)
range(sample_desc$intention[sample_desc$degree == "Master's degree"], na.rm = TRUE)[2] - range(sample_desc$intention[sample_desc$degree == "Master's degree"], na.rm = TRUE)[1]

mean(sample_desc$intention[sample_desc$prereg_experience == "yes" & sample_desc$degree == "Master's degree"], na.rm = TRUE)
sd(sample_desc$intention[sample_desc$prereg_experience == "yes" & sample_desc$degree == "Master's degree"], na.rm = TRUE)
range(sample_desc$intention[sample_desc$prereg_experience == "yes" & sample_desc$degree == "Master's degree"], na.rm = TRUE)
range(sample_desc$intention[sample_desc$prereg_experience == "yes" & sample_desc$degree == "Master's degree"], na.rm = TRUE)[2] - range(sample_desc$intention[sample_desc$prereg_experience == "yes" & sample_desc$degree == "Master's degree"], na.rm = TRUE)[1]

mean(sample_desc$intention[sample_desc$prereg_experience == "no" & sample_desc$degree == "Master's degree"], na.rm = TRUE)
sd(sample_desc$intention[sample_desc$prereg_experience == "no" & sample_desc$degree == "Master's degree"], na.rm = TRUE)
range(sample_desc$intention[sample_desc$prereg_experience == "no" & sample_desc$degree == "Master's degree"], na.rm = TRUE)
range(sample_desc$intention[sample_desc$prereg_experience == "no" & sample_desc$degree == "Master's degree"], na.rm = TRUE)[2] - range(sample_desc$intention[sample_desc$prereg_experience == "no" & sample_desc$degree == "Master's degree"], na.rm = TRUE)[1]


# Doctoral degree
mean(sample_desc$intention[sample_desc$degree == "Doctoral degree"], na.rm = TRUE)
sd(sample_desc$intention[sample_desc$degree == "Doctoral degree"], na.rm = TRUE)
range(sample_desc$intention[sample_desc$degree == "Doctoral degree"], na.rm = TRUE)
range(sample_desc$intention[sample_desc$degree == "Doctoral degree"], na.rm = TRUE)[2] - range(sample_desc$intention[sample_desc$degree == "Doctoral degree"], na.rm = TRUE)[1]

mean(sample_desc$intention[sample_desc$prereg_experience == "yes" & sample_desc$degree == "Doctoral degree"], na.rm = TRUE)
sd(sample_desc$intention[sample_desc$prereg_experience == "yes" & sample_desc$degree == "Doctoral degree"], na.rm = TRUE)
range(sample_desc$intention[sample_desc$prereg_experience == "yes" & sample_desc$degree == "Doctoral degree"], na.rm = TRUE)
range(sample_desc$intention[sample_desc$prereg_experience == "yes" & sample_desc$degree == "Doctoral degree"], na.rm = TRUE)[2] - range(sample_desc$intention[sample_desc$prereg_experience == "yes" & sample_desc$degree == "Doctoral degree"], na.rm = TRUE)[1]

mean(sample_desc$intention[sample_desc$prereg_experience == "no" & sample_desc$degree == "Doctoral degree"], na.rm = TRUE)
sd(sample_desc$intention[sample_desc$prereg_experience == "no" & sample_desc$degree == "Doctoral degree"], na.rm = TRUE)
range(sample_desc$intention[sample_desc$prereg_experience == "no" & sample_desc$degree == "Doctoral degree"], na.rm = TRUE)
range(sample_desc$intention[sample_desc$prereg_experience == "no" & sample_desc$degree == "Doctoral degree"], na.rm = TRUE)[2] - range(sample_desc$intention[sample_desc$prereg_experience == "no" & sample_desc$degree == "Doctoral degree"], na.rm = TRUE)[1]


# Habilitation or full professorship
mean(sample_desc$intention[sample_desc$degree == "Habilitation or full professorship"], na.rm = TRUE)
sd(sample_desc$intention[sample_desc$degree == "Habilitation or full professorship"], na.rm = TRUE)
range(sample_desc$intention[sample_desc$degree == "Habilitation or full professorship"], na.rm = TRUE)
range(sample_desc$intention[sample_desc$degree == "Habilitation or full professorship"], na.rm = TRUE)[2] - range(sample_desc$intention[sample_desc$degree == "Habilitation or full professorship"], na.rm = TRUE)[1]

mean(sample_desc$intention[sample_desc$prereg_experience == "yes" & sample_desc$degree == "Habilitation or full professorship"], na.rm = TRUE)
sd(sample_desc$intention[sample_desc$prereg_experience == "yes" & sample_desc$degree == "Habilitation or full professorship"], na.rm = TRUE)
range(sample_desc$intention[sample_desc$prereg_experience == "yes" & sample_desc$degree == "Habilitation or full professorship"], na.rm = TRUE)
range(sample_desc$intention[sample_desc$prereg_experience == "yes" & sample_desc$degree == "Habilitation or full professorship"], na.rm = TRUE)[2] - range(sample_desc$intention[sample_desc$prereg_experience == "yes" & sample_desc$degree == "Habilitation or full professorship"], na.rm = TRUE)[1]

mean(sample_desc$intention[sample_desc$prereg_experience == "no" & sample_desc$degree == "Habilitation or full professorship"], na.rm = TRUE)
sd(sample_desc$intention[sample_desc$prereg_experience == "no" & sample_desc$degree == "Habilitation or full professorship"], na.rm = TRUE)
range(sample_desc$intention[sample_desc$prereg_experience == "no" & sample_desc$degree == "Habilitation or full professorship"], na.rm = TRUE)
range(sample_desc$intention[sample_desc$prereg_experience == "no" & sample_desc$degree == "Habilitation or full professorship"], na.rm = TRUE)[2] - range(sample_desc$intention[sample_desc$prereg_experience == "no" & sample_desc$degree == "Habilitation or full professorship"], na.rm = TRUE)[1]


# Preregistration experience
plotmeans(intention ~ prereg_experience,
          data = sample_desc,
          n.label = FALSE,
          barcol = "black",
          xlab = "Has preregistered before",
          ylab = "Perceived intention")

# Academic groups
plotmeans(intention ~ degree,
          data = sample_desc,
          n.label = FALSE,
          barcol = "black",
          xlab = "Academic group",
          ylab = "Perceived intention")


# ANOVA
shapiro.test(sample_desc$intention)
shapiro.test(sample_desc$intention[sample_desc$prereg_experience == "yes" & sample_desc$degree == "Bachelor's degree"])
shapiro.test(sample_desc$intention[sample_desc$prereg_experience == "no" & sample_desc$degree == "Bachelor's degree"])

shapiro.test(sample_desc$intention[sample_desc$prereg_experience == "yes" & sample_desc$degree == "Master's degree"])
shapiro.test(sample_desc$intention[sample_desc$prereg_experience == "no" & sample_desc$degree == "Master's degree"])

shapiro.test(sample_desc$intention[sample_desc$prereg_experience == "yes" & sample_desc$degree == "Doctoral degree"])
shapiro.test(sample_desc$intention[sample_desc$prereg_experience == "no" & sample_desc$degree == "Doctoral degree"])

shapiro.test(sample_desc$intention[sample_desc$prereg_experience == "yes" & sample_desc$degree == "Habilitation or full professorship"])
shapiro.test(sample_desc$intention[sample_desc$prereg_experience == "no" & sample_desc$degree == "Habilitation or full professorship"])

leveneTest(intention ~ degree, data = sample_desc[sample_desc$prereg_experience == "yes"])
leveneTest(intention ~ degree, data = sample_desc[sample_desc$prereg_experience == "no"])

anova_intention_desc <- aov_4(
        formula = intention ~ degree + (1|id),
        data = sample_desc[sample_desc$prereg_experience == "yes"])
anova_intention_desc

anova_intention_desc <- aov_4(
        formula = intention ~ degree + (1|id),
        data = sample_desc[sample_desc$prereg_experience == "no"])
anova_intention_desc


# Sample for hypotheses tests

# Overall
mean(sample_hyp$intention, na.rm = TRUE)
sd(sample_hyp$intention, na.rm = TRUE)
range(sample_hyp$intention, na.rm = TRUE)
range(sample_hyp$intention, na.rm = TRUE)[2] - range(sample_hyp$intention, na.rm = TRUE)[1]

# With or without preregistration experience
mean(sample_hyp$intention[sample_hyp$prereg_experience == "yes"], na.rm = TRUE)
sd(sample_hyp$intention[sample_hyp$prereg_experience == "yes"], na.rm = TRUE)
range(sample_hyp$intention[sample_hyp$prereg_experience == "yes"], na.rm = TRUE)
range(sample_hyp$intention[sample_hyp$prereg_experience == "yes"], na.rm = TRUE)[2] - range(sample_hyp$intention[sample_hyp$prereg_experience == "yes"], na.rm = TRUE)[1]

mean(sample_hyp$intention[sample_hyp$prereg_experience == "no"], na.rm = TRUE)
sd(sample_hyp$intention[sample_hyp$prereg_experience == "no"], na.rm = TRUE)
range(sample_hyp$intention[sample_hyp$prereg_experience == "no"], na.rm = TRUE)
range(sample_hyp$intention[sample_hyp$prereg_experience == "no"], na.rm = TRUE)[2] - range(sample_hyp$intention[sample_hyp$prereg_experience == "no"], na.rm = TRUE)[1]


# Bachelor's degree
mean(sample_hyp$intention[sample_hyp$degree == "Bachelor's degree"], na.rm = TRUE)
sd(sample_hyp$intention[sample_hyp$degree == "Bachelor's degree"], na.rm = TRUE)
range(sample_hyp$intention[sample_hyp$degree == "Bachelor's degree"], na.rm = TRUE)
range(sample_hyp$intention[sample_hyp$degree == "Bachelor's degree"], na.rm = TRUE)[2] - range(sample_hyp$intention[sample_hyp$degree == "Bachelor's degree"], na.rm = TRUE)[1]

mean(sample_hyp$intention[sample_hyp$prereg_experience == "yes" & sample_hyp$degree == "Bachelor's degree"], na.rm = TRUE)
sd(sample_hyp$intention[sample_hyp$prereg_experience == "yes" & sample_hyp$degree == "Bachelor's degree"], na.rm = TRUE)
range(sample_hyp$intention[sample_hyp$prereg_experience == "yes" & sample_hyp$degree == "Bachelor's degree"], na.rm = TRUE)
range(sample_hyp$intention[sample_hyp$prereg_experience == "yes" & sample_hyp$degree == "Bachelor's degree"], na.rm = TRUE)[2] - range(sample_hyp$intention[sample_hyp$prereg_experience == "yes" & sample_hyp$degree == "Bachelor's degree"], na.rm = TRUE)[1]

mean(sample_hyp$intention[sample_hyp$prereg_experience == "no" & sample_hyp$degree == "Bachelor's degree"], na.rm = TRUE)
sd(sample_hyp$intention[sample_hyp$prereg_experience == "no" & sample_hyp$degree == "Bachelor's degree"], na.rm = TRUE)
range(sample_hyp$intention[sample_hyp$prereg_experience == "no" & sample_hyp$degree == "Bachelor's degree"], na.rm = TRUE)
range(sample_hyp$intention[sample_hyp$prereg_experience == "no" & sample_hyp$degree == "Bachelor's degree"], na.rm = TRUE)[2] - range(sample_hyp$intention[sample_hyp$prereg_experience == "no" & sample_hyp$degree == "Bachelor's degree"], na.rm = TRUE)[1]

# Master's degree
mean(sample_hyp$intention[sample_hyp$degree == "Master's degree"], na.rm = TRUE)
sd(sample_hyp$intention[sample_hyp$degree == "Master's degree"], na.rm = TRUE)
range(sample_hyp$intention[sample_hyp$degree == "Master's degree"], na.rm = TRUE)
range(sample_hyp$intention[sample_hyp$degree == "Master's degree"], na.rm = TRUE)[2] - range(sample_hyp$intention[sample_hyp$degree == "Master's degree"], na.rm = TRUE)[1]

mean(sample_hyp$intention[sample_hyp$prereg_experience == "yes" & sample_hyp$degree == "Master's degree"], na.rm = TRUE)
sd(sample_hyp$intention[sample_hyp$prereg_experience == "yes" & sample_hyp$degree == "Master's degree"], na.rm = TRUE)
range(sample_hyp$intention[sample_hyp$prereg_experience == "yes" & sample_hyp$degree == "Master's degree"], na.rm = TRUE)
range(sample_hyp$intention[sample_hyp$prereg_experience == "yes" & sample_hyp$degree == "Master's degree"], na.rm = TRUE)[2] - range(sample_hyp$intention[sample_hyp$prereg_experience == "yes" & sample_hyp$degree == "Master's degree"], na.rm = TRUE)[1]

mean(sample_hyp$intention[sample_hyp$prereg_experience == "no" & sample_hyp$degree == "Master's degree"], na.rm = TRUE)
sd(sample_hyp$intention[sample_hyp$prereg_experience == "no" & sample_hyp$degree == "Master's degree"], na.rm = TRUE)
range(sample_hyp$intention[sample_hyp$prereg_experience == "no" & sample_hyp$degree == "Master's degree"], na.rm = TRUE)
range(sample_hyp$intention[sample_hyp$prereg_experience == "no" & sample_hyp$degree == "Master's degree"], na.rm = TRUE)[2] - range(sample_hyp$intention[sample_hyp$prereg_experience == "no" & sample_hyp$degree == "Master's degree"], na.rm = TRUE)[1]


# Doctoral degree
mean(sample_hyp$intention[sample_hyp$degree == "Doctoral degree"], na.rm = TRUE)
sd(sample_hyp$intention[sample_hyp$degree == "Doctoral degree"], na.rm = TRUE)
range(sample_hyp$intention[sample_hyp$degree == "Doctoral degree"], na.rm = TRUE)
range(sample_hyp$intention[sample_hyp$degree == "Doctoral degree"], na.rm = TRUE)[2] - range(sample_hyp$intention[sample_hyp$degree == "Doctoral degree"], na.rm = TRUE)[1]

mean(sample_hyp$intention[sample_hyp$prereg_experience == "yes" & sample_hyp$degree == "Doctoral degree"], na.rm = TRUE)
sd(sample_hyp$intention[sample_hyp$prereg_experience == "yes" & sample_hyp$degree == "Doctoral degree"], na.rm = TRUE)
range(sample_hyp$intention[sample_hyp$prereg_experience == "yes" & sample_hyp$degree == "Doctoral degree"], na.rm = TRUE)
range(sample_hyp$intention[sample_hyp$prereg_experience == "yes" & sample_hyp$degree == "Doctoral degree"], na.rm = TRUE)[2] - range(sample_hyp$intention[sample_hyp$prereg_experience == "yes" & sample_hyp$degree == "Doctoral degree"], na.rm = TRUE)[1]

mean(sample_hyp$intention[sample_hyp$prereg_experience == "no" & sample_hyp$degree == "Doctoral degree"], na.rm = TRUE)
sd(sample_hyp$intention[sample_hyp$prereg_experience == "no" & sample_hyp$degree == "Doctoral degree"], na.rm = TRUE)
range(sample_hyp$intention[sample_hyp$prereg_experience == "no" & sample_hyp$degree == "Doctoral degree"], na.rm = TRUE)
range(sample_hyp$intention[sample_hyp$prereg_experience == "no" & sample_hyp$degree == "Doctoral degree"], na.rm = TRUE)[2] - range(sample_hyp$intention[sample_hyp$prereg_experience == "no" & sample_hyp$degree == "Doctoral degree"], na.rm = TRUE)[1]


# Habilitation or full professorship
mean(sample_hyp$intention[sample_hyp$degree == "Habilitation or full professorship"], na.rm = TRUE)
sd(sample_hyp$intention[sample_hyp$degree == "Habilitation or full professorship"], na.rm = TRUE)
range(sample_hyp$intention[sample_hyp$degree == "Habilitation or full professorship"], na.rm = TRUE)
range(sample_hyp$intention[sample_hyp$degree == "Habilitation or full professorship"], na.rm = TRUE)[2] - range(sample_hyp$intention[sample_hyp$degree == "Habilitation or full professorship"], na.rm = TRUE)[1]

mean(sample_hyp$intention[sample_hyp$prereg_experience == "yes" & sample_hyp$degree == "Habilitation or full professorship"], na.rm = TRUE)
sd(sample_hyp$intention[sample_hyp$prereg_experience == "yes" & sample_hyp$degree == "Habilitation or full professorship"], na.rm = TRUE)
range(sample_hyp$intention[sample_hyp$prereg_experience == "yes" & sample_hyp$degree == "Habilitation or full professorship"], na.rm = TRUE)
range(sample_hyp$intention[sample_hyp$prereg_experience == "yes" & sample_hyp$degree == "Habilitation or full professorship"], na.rm = TRUE)[2] - range(sample_hyp$intention[sample_hyp$prereg_experience == "yes" & sample_hyp$degree == "Habilitation or full professorship"], na.rm = TRUE)[1]

mean(sample_hyp$intention[sample_hyp$prereg_experience == "no" & sample_hyp$degree == "Habilitation or full professorship"], na.rm = TRUE)
sd(sample_hyp$intention[sample_hyp$prereg_experience == "no" & sample_hyp$degree == "Habilitation or full professorship"], na.rm = TRUE)
range(sample_hyp$intention[sample_hyp$prereg_experience == "no" & sample_hyp$degree == "Habilitation or full professorship"], na.rm = TRUE)
range(sample_hyp$intention[sample_hyp$prereg_experience == "no" & sample_hyp$degree == "Habilitation or full professorship"], na.rm = TRUE)[2] - range(sample_hyp$intention[sample_hyp$prereg_experience == "no" & sample_hyp$degree == "Habilitation or full professorship"], na.rm = TRUE)[1]


# Preregistration experience
plotmeans(intention ~ prereg_experience,
          data = sample_hyp,
          n.label = FALSE,
          barcol = "black",
          xlab = "Has preregistered before",
          ylab = "Perceived intention")

# Academic groups
plotmeans(intention ~ degree,
          data = sample_hyp,
          n.label = FALSE,
          barcol = "black",
          xlab = "Academic group",
          ylab = "Perceived intention")


# ANOVA
shapiro.test(sample_hyp$intention)
shapiro.test(sample_hyp$intention[sample_hyp$prereg_experience == "yes" & sample_hyp$degree == "Bachelor's degree"])
shapiro.test(sample_hyp$intention[sample_hyp$prereg_experience == "no" & sample_hyp$degree == "Bachelor's degree"])

shapiro.test(sample_hyp$intention[sample_hyp$prereg_experience == "yes" & sample_hyp$degree == "Master's degree"])
shapiro.test(sample_hyp$intention[sample_hyp$prereg_experience == "no" & sample_hyp$degree == "Master's degree"])

shapiro.test(sample_hyp$intention[sample_hyp$prereg_experience == "yes" & sample_hyp$degree == "Doctoral degree"])
shapiro.test(sample_hyp$intention[sample_hyp$prereg_experience == "no" & sample_hyp$degree == "Doctoral degree"])

shapiro.test(sample_hyp$intention[sample_hyp$prereg_experience == "yes" & sample_hyp$degree == "Habilitation or full professorship"])
shapiro.test(sample_hyp$intention[sample_hyp$prereg_experience == "no" & sample_hyp$degree == "Habilitation or full professorship"])

leveneTest(intention ~ degree, data = sample_hyp[sample_hyp$prereg_experience == "yes"])
leveneTest(intention ~ degree, data = sample_hyp[sample_hyp$prereg_experience == "no"])

anova_intention_hyp <- aov_4(
        formula = intention ~ degree + (1|id),
        data = sample_hyp[sample_hyp$prereg_experience == "yes"])
anova_intention_hyp

anova_intention_hyp <- aov_4(
        formula = intention ~ degree + (1|id),
        data = sample_hyp[sample_hyp$prereg_experience == "no"])
anova_intention_hyp


###############################################################################################


###############################################################################################
##################### DESCRIPTIVE REPORTS INCLUDING THE EXTENDED SAMPLE #######################
###############################################################################################

########################## DESCRIPTIVE ANALYSIS OF G-QUESTIONS ################################


# G-3: WHERE DID PARTICIPANTS LEARN ABOUT PREREGISTRATION

learned_labels <- c("Lecture at university",
                    "Project at university",
                    "Official event at workplace (e.g., colloquium, talk)",
                    "Supervisor",
                    "Informal conversation with colleagues/peers",
                    "I don't know.",
                    "I have not heard about preregistration before this survey.",
                    "Other")

# With preregistration experience
## Creating sum scores and label names
learned_sums_prereg_experience_yes <- c(sum(sample_desc$learned_lecture[sample_desc$prereg_experience == "yes"], na.rm = TRUE),
                  sum(sample_desc$learned_project[sample_desc$prereg_experience == "yes"], na.rm = TRUE),
                  sum(sample_desc$learned_work[sample_desc$prereg_experience == "yes"], na.rm = TRUE),
                  sum(sample_desc$learned_supervisor[sample_desc$prereg_experience == "yes"], na.rm = TRUE),
                  sum(sample_desc$learned_conversation[sample_desc$prereg_experience == "yes"], na.rm = TRUE),
                  sum(sample_desc$learned_dontknow[sample_desc$prereg_experience == "yes"], na.rm = TRUE),
                  sum(sample_desc$learned_neverheard[sample_desc$prereg_experience == "yes"], na.rm = TRUE),
                  sum(sample_desc$learned_other[sample_desc$prereg_experience == "yes"], na.rm = TRUE))

# Percentages
learned_sums_prereg_experience_yes <- learned_sums_prereg_experience_yes / length(sample_desc$id[sample_desc$prereg_experience == "yes"]) * 100

# Combine to frequency table
learned_dataframe <- data.frame(learned_labels, learned_sums_prereg_experience_yes)


# Without preregistration experience
## Creating sum scores and label names
learned_sums_prereg_experience_no <- c(sum(sample_desc$learned_lecture[sample_desc$prereg_experience == "no"], na.rm = TRUE),
                                        sum(sample_desc$learned_project[sample_desc$prereg_experience == "no"], na.rm = TRUE),
                                        sum(sample_desc$learned_work[sample_desc$prereg_experience == "no"], na.rm = TRUE),
                                        sum(sample_desc$learned_supervisor[sample_desc$prereg_experience == "no"], na.rm = TRUE),
                                        sum(sample_desc$learned_conversation[sample_desc$prereg_experience == "no"], na.rm = TRUE),
                                        sum(sample_desc$learned_dontknow[sample_desc$prereg_experience == "no"], na.rm = TRUE),
                                        sum(sample_desc$learned_neverheard[sample_desc$prereg_experience == "no"], na.rm = TRUE),
                                        sum(sample_desc$learned_other[sample_desc$prereg_experience == "no"], na.rm = TRUE))

# Percentages
learned_sums_prereg_experience_no <- learned_sums_prereg_experience_no / length(sample_desc$id[sample_desc$prereg_experience == "no"]) * 100

# Combine to frequency table
learned_dataframe <- data.frame(learned_labels, learned_sums_prereg_experience_no)


# Analysis of "other" comments
# TODO: This will again be done for both [sample_hyp$prereg_experience == "yes"] and [sample_hyp$prereg_experience == "no"]

# Are there comments?
table(sample_desc$learned_other_comment)

# Code open text input
# TODO: check if there are any comments, otherwise this does not function (because the variable is not created by soscisurvey)
learned <- data.frame(sample_desc$id, sample_desc$prereg_experience, sample_desc$learned_other_comment)
learned$sample_desc.learned_other_comment <- as.character(learned$sample_desc.learned_other_comment)
learned <- learned[learned$sample_desc.learned_other_comment > 0, ]
learned <- learned[sample(nrow(learned)),]
write_xlsx(learned, "./analyses/qualitative_analysis/sample_desc/learned.xlsx")
# After coding has been done, file gets read again
learned_coded <- readxl::read_excel("./analyses/qualitative_analysis/sample_desc/coded/learned_coded.xlsx")

# Plotting of common topics
# Create labels
# TODO: add labels of coded topics
learned_labels <- c("...")

# Create sum scores
# TODO: add column names of coded topics
learned_sums <- c(sum(learned_coded$...),
                  sum(learned_coded$...),
                  sum(learned_coded$...))
# Percentages
learned_sums <- learned_sums / length(sample_desc$id) * 100

# Combine to frequency table
learned_dataframe_other <- data.frame(learned_labels, learned_sums)
learned_combined <- rbind(learned_dataframe, learned_dataframe_other)


##############################################################################################

# G-4: TEMPLATE
# This question is only shown to participants with preregistration experience

## Label names
template_labels <- c("AsPredicted",
                     "OSF-Standard Pre-Data Collection Registration",
                     "Center for Open Science Preregistration Challenge Template (OSF)",
                     "van 't Veer & Giner-Sorolla (2016)",
                     "Replication Recipe (Brandt et al., 2013)",
                     "Psychological Research Preregistration-Quantitative (PRP-QUANT) Template",
                     "I don’t use templates.",
                     "I don’t know.",
                     "Other template")

## Count frequency in each category
template_sums <- table(sample_desc$template)
template_sums <- as.vector(template_sums)
# Percentages
template_sums <- template_sums / length(sample_desc$id) * 100


# Combine to frequency table
template_dataframe <- data.frame(template_labels, template_sums)


# Analysis of "other" comments

# Are there comments?
table(sample_desc$template_other_comment)

# Code open text input
# TODO: check if there are any comments, otherwise this does not function (because the variable is not created by soscisurvey)
template <- data.frame(sample_desc$id, sample_desc$template_other_comment)
template$sample_desc.template_other_comment <- as.character(template$sample_desc.template_other_comment)
template <- template[template$sample_desc.template_other_comment > 0, ]
template <- template[sample(nrow(template)),]
write_xlsx(template, "./analyses/qualitative_analysis/ssample_desc/template.xlsx")
# After coding has been done, file gets read again
template_coded <- readxl::read_excel("./analyses/qualitative_analysis/sample_desc/coded/template_coded.xlsx")

# Plotting of common topics
# Create labels
# TODO: add labels of coded topics
template_labels <- c("...")

# Create sum scores
# TODO: add column names of coded topics
template_sums <- c(sum(template_coded$...),
                   sum(template_coded$...),
                   sum(template_coded$...))
# Percentages
template_sums <- template_sums / length(sample_desc$id) * 100


# Combine to frequency table
template_dataframe_other <- data.frame(template_labels, template_sums)
template_combined <- rbind(template_dataframe, template_dataframe_other)


##############################################################################################

# G-5: Reason for the preferred template
# This question is only shown to participants with preregistration experience

# Create labels
template_reason_labels <- c("It is easy to use",
                            "It is time-efficient",
                            "It is comprehensive",
                            "It fits well with my research area",
                            "It is recommended by my supervisor",
                            "It is preferred by my co-authors/colleagues/peers",
                            "It is the only template I know",
                            "It was the first template I used",
                            "Other")


# Creating sum scores for each topic (how often was each topic indicated)
template_reason_sums <- c(sum(sample_desc$template_reason_easy, na.rm = TRUE),
                          sum(sample_desc$template_reason_efficient, na.rm = TRUE),
                          sum(sample_desc$template_reason_comprehensive, na.rm = TRUE),
                          sum(sample_desc$template_reason_fit, na.rm = TRUE),
                          sum(sample_desc$template_reason_supervisor, na.rm = TRUE),
                          sum(sample_desc$template_reason_coauthors, na.rm = TRUE),
                          sum(sample_desc$template_reason_only_known, na.rm = TRUE),
                          sum(sample_desc$template_reason_first, na.rm = TRUE),
                          sum(sample_desc$template_reason_other, na.rm = TRUE))
# Percentages
template_reason_sums <- template_reason_sums / length(sample_desc$id) * 100

# Combine to frequency table
template_reason_dataframe <- data.frame(template_reason_labels, template_reason_sums)


# Analysis of "other" comments

# Are there comments?
table(sample_desc$template_reason_other_comment)

# Code open text input
# TODO: check if there are any comments, otherwise this does not function (because the variable is not created by soscisurvey)
template_reason <- data.frame(sample_desc$id, sample_desc$template_reason_other_comment)
template_reason$sample_desc.template_reason_other_comment <- as.character(template_reason$sample_desc.template_reason_other_comment)
template_reason <- template_reason[template_reason$sample_desc.template_reason_other_comment > 0, ]
template_reason <- template_reason[sample(nrow(template_reason)),]
write_xlsx(template_reason, "./analyses/qualitative_analysis/sample_desc/template_reason.xlsx")
# After coding has been done, file gets read again
template_reason_coded <- readxl::read_excel("./analyses/qualitative_analysis/sample_desc/coded/template_reason_coded.xlsx")

# Plotting of common topics
# Create labels
# TODO: add labels of coded topics
template_reason_labels <- c("...")

# Create sum scores
# TODO: add column names of coded topics
template_reason_sums <- c(sum(template_reason_coded$...),
                          sum(template_reason_coded$...),
                          sum(template_reason_coded$...))
# Percentages
template_reason_sums <- template_reason_sums / length(sample_desc$id) * 100

# Combine to frequency table
template_reason_dataframe_other <- data.frame(template_reason_labels, template_reason_sums)
template_reason_combined <- rbind(template_reason_dataframe, template_reason_dataframe_other)


##############################################################################################

# G-6: PLATFORM
# This question is only shown to participants with preregistration experience

## Creating sum scores and label names
platform_sums <- c(sum(sample_desc$platform_osf, na.rm = TRUE),
                   sum(sample_desc$platform_aspredicted, na.rm = TRUE),
                   sum(sample_desc$platform_zpid, na.rm = TRUE),
                   sum(sample_desc$platform_personal_web, na.rm = TRUE),
                   sum(sample_desc$platform_institutional_web, na.rm = TRUE),
                   sum(sample_desc$platform_offline, na.rm = TRUE),
                   sum(sample_desc$platform_other, na.rm = TRUE))
# Percentages
platform_sums <- platform_sums / length(sample_desc$id) * 100

platform_labels <- c("OSF",
                     "AsPredicted",
                     "sychArchives (ZPID)",
                     "Personal website",
                     "Institutional website",
                     "Offline (e.g., I only share it with my co-authors or store it at my institution)",
                     "Other")

# Combine to frequency plot
platform_dataframe <- data.frame(platform_labels, platform_sums)


# Analysis of "other" comments

# Are there comments?
table(sample_desc$platform_other_comment)

# Code open text input
# TODO: check if there are any comments, otherwise this does not function (because the variable is not created by soscisurvey)
platform <- data.frame(sample_desc$id, sample_desc$platform_other_comment)
platform$sample_desc.platform_other_comment <- as.character(platform$sample_desc.platform_other_comment)
platform <- platform[platform$sample_desc.platform_other_comment > 0, ]
platform <- platform[sample(nrow(platform)),]
write_xlsx(platform, "./analyses/qualitative_analysis/sample_desc/platform.xlsx")
# After coding has been done, file gets read again
platform_coded <- readxl::read_excel("./analyses/qualitative_analysis/sample_desc/coded/platform_coded.xlsx")

# Plotting of common topics
# Create labels
# TODO: add labels of coded topics
platform_labels <- c("...")

# Create sum scores
# TODO: add column names of coded topics
platform_sums <- c(sum(platform_coded$...),
                   sum(platform_coded$...),
                   sum(platform_coded$...))
# Percentages
platform_sums <- platform_sums / length(sample_desc$id) * 100


# Combine to frequency table
platform_dataframe_other <- data.frame(platform_labels, platform_sums)
platform_combined <- rbind(platform_dataframe, platform_dataframe_other)


##############################################################################################

# G-7: Important others

important_others_labels <- c("Co-authors",
                             "Supervisor",
                             "Editors",
                             "Peers/colleagues",
                             "Institute guidelines",
                             "Funding guidelines",
                             "None",
                             "Other")

# With preregistration experience

# Overall

## Creating sum scores and label names
important_others_sums_prereg_experience_yes <- c(sum(sample_desc$important_others_coauthors[sample_desc$prereg_experience == "yes"], na.rm = TRUE),
                           sum(sample_desc$important_others_supervisor[sample_desc$prereg_experience == "yes"], na.rm = TRUE),
                           sum(sample_desc$important_others_editors[sample_desc$prereg_experience == "yes"], na.rm = TRUE),
                           sum(sample_desc$important_others_peers[sample_desc$prereg_experience == "yes"], na.rm = TRUE),
                           sum(sample_desc$important_others_institute[sample_desc$prereg_experience == "yes"], na.rm = TRUE),
                           sum(sample_desc$important_others_funding[sample_desc$prereg_experience == "yes"], na.rm = TRUE),
                           sum(sample_desc$important_other_none[sample_desc$prereg_experience == "yes"], na.rm = TRUE),
                           sum(sample_desc$important_others_other[sample_desc$prereg_experience == "yes"], na.rm = TRUE))
# Percentages
important_others_sums_prereg_experience_yes <- important_others_sums_prereg_experience_yes / length(sample_desc$id[sample_desc$prereg_experience == "yes"]) * 100


# Combine to frequency table
important_others_dataframe_prereg_experience_yes <- data.frame(important_others_labels, important_others_sums_prereg_experience_yes)


# Bachelor's degree
## Creating sum scores and label names
important_others_sums_master_prereg_experience_yes <- c(sum(sample_desc$important_others_coauthors[sample_desc$prereg_experience == "yes" & sample_desc$degree == "Bachelor's degree"], na.rm = TRUE),
                                  sum(sample_desc$important_others_supervisor[sample_desc$prereg_experience == "yes" & sample_desc$degree == "Bachelor's degree"], na.rm = TRUE),
                                  sum(sample_desc$important_others_editors[sample_desc$prereg_experience == "yes" & sample_desc$degree == "Bachelor's degree"], na.rm = TRUE),
                                  sum(sample_desc$important_others_peers[sample_desc$prereg_experience == "yes" & sample_desc$degree == "Bachelor's degree"], na.rm = TRUE),
                                  sum(sample_desc$important_others_institute[sample_desc$prereg_experience == "yes" & sample_desc$degree == "Bachelor's degree"], na.rm = TRUE),
                                  sum(sample_desc$important_others_funding[sample_desc$prereg_experience == "yes" & sample_desc$degree == "Bachelor's degree"], na.rm = TRUE),
                                  sum(sample_desc$important_other_none[sample_desc$prereg_experience == "yes" & sample_desc$degree == "Bachelor's degree"], na.rm = TRUE),
                                  sum(sample_desc$important_others_other[sample_desc$prereg_experience == "yes" & sample_desc$degree == "Bachelor's degree"], na.rm = TRUE))
# Percentages
important_others_sums_master_prereg_experience_yes <- important_others_sums_master_prereg_experience_yes / length(sample_desc$id[sample_desc$prereg_experience == "yes" & sample_desc$degree == "Bachelor's degree"]) * 100
# Combine to frequency table
important_others_dataframe_master_prereg_experience_yes <- data.frame(important_others_labels, important_others_sums_master_prereg_experience_yes)


# Master's degree
## Creating sum scores and label names
important_others_sums_doctoral_prereg_experience_yes <- c(sum(sample_desc$important_others_coauthors[sample_desc$prereg_experience == "yes" & sample_desc$degree == "Master's degree"], na.rm = TRUE),
                               sum(sample_desc$important_others_supervisor[sample_desc$prereg_experience == "yes" & sample_desc$degree == "Master's degree"], na.rm = TRUE),
                               sum(sample_desc$important_others_editors[sample_desc$prereg_experience == "yes" & sample_desc$degree == "Master's degree"], na.rm = TRUE),
                               sum(sample_desc$important_others_peers[sample_desc$prereg_experience == "yes" & sample_desc$degree == "Master's degree"], na.rm = TRUE),
                               sum(sample_desc$important_others_institute[sample_desc$prereg_experience == "yes" & sample_desc$degree == "Master's degree"], na.rm = TRUE),
                               sum(sample_desc$important_others_funding[sample_desc$prereg_experience == "yes" & sample_desc$degree == "Master's degree"], na.rm = TRUE),
                               sum(sample_desc$important_other_none[sample_desc$prereg_experience == "yes" & sample_desc$degree == "Master's degree"], na.rm = TRUE),
                               sum(sample_desc$important_others_other[sample_desc$prereg_experience == "yes" & sample_desc$degree == "Master's degree"], na.rm = TRUE))
# Percentages
important_others_sums_doctoral_prereg_experience_yes <- important_others_sums_doctoral_prereg_experience_yes / length(sample_desc$id[sample_desc$prereg_experience == "yes" & sample_desc$degree == "Master's degree"]) * 100
# Combine to frequency table
important_others_dataframe_doctoral_prereg_experience_yes <- data.frame(important_others_labels, important_others_sums_doctoral_prereg_experience_yes)


# Postdocs/research associates
## Creating sum scores and label names
important_others_sums_postdoc_prereg_experience_yes <- c(sum(sample_desc$important_others_coauthors[sample_desc$prereg_experience == "yes" & sample_desc$degree == "Doctoral degree"], na.rm = TRUE),
                               sum(sample_desc$important_others_supervisor[sample_desc$prereg_experience == "yes" & sample_desc$degree == "Doctoral degree"], na.rm = TRUE),
                               sum(sample_desc$important_others_editors[sample_desc$prereg_experience == "yes" & sample_desc$degree == "Doctoral degree"], na.rm = TRUE),
                               sum(sample_desc$important_others_peers[sample_desc$prereg_experience == "yes" & sample_desc$degree == "Doctoral degree"], na.rm = TRUE),
                               sum(sample_desc$important_others_institute[sample_desc$prereg_experience == "yes" & sample_desc$degree == "Doctoral degree"], na.rm = TRUE),
                               sum(sample_desc$important_others_funding[sample_desc$prereg_experience == "yes" & sample_desc$degree == "Doctoral degree"], na.rm = TRUE),
                               sum(sample_desc$important_other_none[sample_desc$prereg_experience == "yes" & sample_desc$degree == "Doctoral degree"], na.rm = TRUE),
                               sum(sample_desc$important_others_other[sample_desc$prereg_experience == "yes" & sample_desc$degree == "Doctoral degree"], na.rm = TRUE))
# Percentages
important_others_sums_postdoc_prereg_experience_yes <- important_others_sums_postdoc_prereg_experience_yes / length(sample_desc$id[sample_desc$prereg_experience == "yes" & sample_desc$degree == "Doctoral degree"]) * 100
# Combine to frequency table
important_others_dataframe_postdoc_prereg_experience_yes <- data.frame(important_others_labels, important_others_sums_postdoc_prereg_experience_yes)


# Habilitation or full professorship
## Creating sum scores and label names
important_others_sums_habilitation_prereg_experience_yes <- c(sum(sample_desc$important_others_coauthors[sample_desc$prereg_experience == "yes" & sample_desc$degree == "Habilitation or full professorship"], na.rm = TRUE),
                                   sum(sample_desc$important_others_supervisor[sample_desc$prereg_experience == "yes" & sample_desc$degree == "Habilitation or full professorship"], na.rm = TRUE),
                                   sum(sample_desc$important_others_editors[sample_desc$prereg_experience == "yes" & sample_desc$degree == "Habilitation or full professorship"], na.rm = TRUE),
                                   sum(sample_desc$important_others_peers[sample_desc$prereg_experience == "yes" & sample_desc$degree == "Habilitation or full professorship"], na.rm = TRUE),
                                   sum(sample_desc$important_others_institute[sample_desc$prereg_experience == "yes" & sample_desc$degree == "Habilitation or full professorship"], na.rm = TRUE),
                                   sum(sample_desc$important_others_funding[sample_desc$prereg_experience == "yes" & sample_desc$degree == "Habilitation or full professorship"], na.rm = TRUE),
                                   sum(sample_desc$important_other_none[sample_desc$prereg_experience == "yes" & sample_desc$degree == "Habilitation or full professorship"], na.rm = TRUE),
                                   sum(sample_desc$important_others_other[sample_desc$prereg_experience == "yes" & sample_desc$degree == "Habilitation or full professorship"], na.rm = TRUE))
# Percentages
important_others_sums_habilitation_prereg_experience_yes <- important_others_sums_habilitation_prereg_experience_yes / length(sample_desc$id[sample_desc$prereg_experience == "yes" & sample_desc$degree == "Habilitation or full professorship"]) * 100
# Combine to frequency table
important_others_dataframe_habilitation_prereg_experience_yes <- data.frame(important_others_labels, important_others_sums_habilitation_prereg_experience_yes)


# Without preregistration experience

# Overall

## Creating sum scores and label names
important_others_sums_prereg_experience_no <- c(sum(sample_desc$important_others_coauthors[sample_desc$prereg_experience == "no"], na.rm = TRUE),
                                                 sum(sample_desc$important_others_supervisor[sample_desc$prereg_experience == "no"], na.rm = TRUE),
                                                 sum(sample_desc$important_others_editors[sample_desc$prereg_experience == "no"], na.rm = TRUE),
                                                 sum(sample_desc$important_others_peers[sample_desc$prereg_experience == "no"], na.rm = TRUE),
                                                 sum(sample_desc$important_others_institute[sample_desc$prereg_experience == "no"], na.rm = TRUE),
                                                 sum(sample_desc$important_others_funding[sample_desc$prereg_experience == "no"], na.rm = TRUE),
                                                 sum(sample_desc$important_other_none[sample_desc$prereg_experience == "no"], na.rm = TRUE),
                                                 sum(sample_desc$important_others_other[sample_desc$prereg_experience == "no"], na.rm = TRUE))
# Percentages
important_others_sums_prereg_experience_no <- important_others_sums_prereg_experience_no / length(sample_desc$id[sample_desc$prereg_experience == "no"]) * 100


# Combine to frequency table
important_others_dataframe_prereg_experience_no <- data.frame(important_others_labels, important_others_sums_prereg_experience_no)


# Bachelor's degree
## Creating sum scores and label names
important_others_sums_master_prereg_experience_no <- c(sum(sample_desc$important_others_coauthors[sample_desc$prereg_experience == "no" & sample_desc$degree == "Bachelor's degree"], na.rm = TRUE),
                                                        sum(sample_desc$important_others_supervisor[sample_desc$prereg_experience == "no" & sample_desc$degree == "Bachelor's degree"], na.rm = TRUE),
                                                        sum(sample_desc$important_others_editors[sample_desc$prereg_experience == "no" & sample_desc$degree == "Bachelor's degree"], na.rm = TRUE),
                                                        sum(sample_desc$important_others_peers[sample_desc$prereg_experience == "no" & sample_desc$degree == "Bachelor's degree"], na.rm = TRUE),
                                                        sum(sample_desc$important_others_institute[sample_desc$prereg_experience == "no" & sample_desc$degree == "Bachelor's degree"], na.rm = TRUE),
                                                        sum(sample_desc$important_others_funding[sample_desc$prereg_experience == "no" & sample_desc$degree == "Bachelor's degree"], na.rm = TRUE),
                                                        sum(sample_desc$important_other_none[sample_desc$prereg_experience == "no" & sample_desc$degree == "Bachelor's degree"], na.rm = TRUE),
                                                        sum(sample_desc$important_others_other[sample_desc$prereg_experience == "no" & sample_desc$degree == "Bachelor's degree"], na.rm = TRUE))
# Percentages
important_others_sums_master_prereg_experience_no <- important_others_sums_master_prereg_experience_no / length(sample_desc$id[sample_desc$prereg_experience == "no" & sample_desc$degree == "Bachelor's degree"]) * 100
# Combine to frequency table
important_others_dataframe_master_prereg_experience_no <- data.frame(important_others_labels, important_others_sums_master_prereg_experience_no)


# Master's degree
## Creating sum scores and label names
important_others_sums_doctoral_prereg_experience_no <- c(sum(sample_desc$important_others_coauthors[sample_desc$prereg_experience == "no" & sample_desc$degree == "Master's degree"], na.rm = TRUE),
                                                     sum(sample_desc$important_others_supervisor[sample_desc$prereg_experience == "no" & sample_desc$degree == "Master's degree"], na.rm = TRUE),
                                                     sum(sample_desc$important_others_editors[sample_desc$prereg_experience == "no" & sample_desc$degree == "Master's degree"], na.rm = TRUE),
                                                     sum(sample_desc$important_others_peers[sample_desc$prereg_experience == "no" & sample_desc$degree == "Master's degree"], na.rm = TRUE),
                                                     sum(sample_desc$important_others_institute[sample_desc$prereg_experience == "no" & sample_desc$degree == "Master's degree"], na.rm = TRUE),
                                                     sum(sample_desc$important_others_funding[sample_desc$prereg_experience == "no" & sample_desc$degree == "Master's degree"], na.rm = TRUE),
                                                     sum(sample_desc$important_other_none[sample_desc$prereg_experience == "no" & sample_desc$degree == "Master's degree"], na.rm = TRUE),
                                                     sum(sample_desc$important_others_other[sample_desc$prereg_experience == "no" & sample_desc$degree == "Master's degree"], na.rm = TRUE))
# Percentages
important_others_sums_doctoral_prereg_experience_no <- important_others_sums_doctoral_prereg_experience_no / length(sample_desc$id[sample_desc$prereg_experience == "no" & sample_desc$degree == "Master's degree"]) * 100
# Combine to frequency table
important_others_dataframe_doctoral_prereg_experience_no <- data.frame(important_others_labels, important_others_sums_doctoral_prereg_experience_no)


# Postdocs/research associates
## Creating sum scores and label names
important_others_sums_postdoc_prereg_experience_no <- c(sum(sample_desc$important_others_coauthors[sample_desc$prereg_experience == "no" & sample_desc$degree == "Doctoral degree"], na.rm = TRUE),
                                                         sum(sample_desc$important_others_supervisor[sample_desc$prereg_experience == "no" & sample_desc$degree == "Doctoral degree"], na.rm = TRUE),
                                                         sum(sample_desc$important_others_editors[sample_desc$prereg_experience == "no" & sample_desc$degree == "Doctoral degree"], na.rm = TRUE),
                                                         sum(sample_desc$important_others_peers[sample_desc$prereg_experience == "no" & sample_desc$degree == "Doctoral degree"], na.rm = TRUE),
                                                         sum(sample_desc$important_others_institute[sample_desc$prereg_experience == "no" & sample_desc$degree == "Doctoral degree"], na.rm = TRUE),
                                                         sum(sample_desc$important_others_funding[sample_desc$prereg_experience == "no" & sample_desc$degree == "Doctoral degree"], na.rm = TRUE),
                                                         sum(sample_desc$important_other_none[sample_desc$prereg_experience == "no" & sample_desc$degree == "Doctoral degree"], na.rm = TRUE),
                                                         sum(sample_desc$important_others_other[sample_desc$prereg_experience == "no" & sample_desc$degree == "Doctoral degree"], na.rm = TRUE))
# Percentages
important_others_sums_postdoc_prereg_experience_no <- important_others_sums_postdoc_prereg_experience_no / length(sample_desc$id[sample_desc$prereg_experience == "no" & sample_desc$degree == "Doctoral degree"]) * 100
# Combine to frequency table
important_others_dataframe_postdoc_prereg_experience_no <- data.frame(important_others_labels, important_others_sums_postdoc_prereg_experience_no)


# Habilitation or full professorship
## Creating sum scores and label names
important_others_sums_habilitation_prereg_experience_no <- c(sum(sample_desc$important_others_coauthors[sample_desc$prereg_experience == "no" & sample_desc$degree == "Habilitation or full professorship"], na.rm = TRUE),
                                                      sum(sample_desc$important_others_supervisor[sample_desc$prereg_experience == "no" & sample_desc$degree == "Habilitation or full professorship"], na.rm = TRUE),
                                                      sum(sample_desc$important_others_editors[sample_desc$prereg_experience == "no" & sample_desc$degree == "Habilitation or full professorship"], na.rm = TRUE),
                                                      sum(sample_desc$important_others_peers[sample_desc$prereg_experience == "no" & sample_desc$degree == "Habilitation or full professorship"], na.rm = TRUE),
                                                      sum(sample_desc$important_others_institute[sample_desc$prereg_experience == "no" & sample_desc$degree == "Habilitation or full professorship"], na.rm = TRUE),
                                                      sum(sample_desc$important_others_funding[sample_desc$prereg_experience == "no" & sample_desc$degree == "Habilitation or full professorship"], na.rm = TRUE),
                                                      sum(sample_desc$important_other_none[sample_desc$prereg_experience == "no" & sample_desc$degree == "Habilitation or full professorship"], na.rm = TRUE),
                                                      sum(sample_desc$important_others_other[sample_desc$prereg_experience == "no" & sample_desc$degree == "Habilitation or full professorship"], na.rm = TRUE))
# Percentages
important_others_sums_habilitation_prereg_experience_no <- important_others_sums_habilitation_prereg_experience_no / length(sample_desc$id[sample_desc$prereg_experience == "no" & sample_desc$degree == "Habilitation or full professorship"]) * 100
# Combine to frequency table
important_others_dataframe_habilitation_prereg_experience_no <- data.frame(important_others_labels, important_others_sums_habilitation_prereg_experience_no)


# Analysis of "other" comments (overall)
# TODO: This will again be done for both [sample_hyp$prereg_experience == "yes"] and [sample_hyp$prereg_experience == "no"]

# Are there comments?
table(sample_desc$important_others_other_comment)

# Code open text input
# TODO: check if there are any comments, otherwise this does not function (because the variable is not created by soscisurvey)
important_others <- data.frame(sample_desc$id, sample_desc$prereg_experience, sample_desc$important_others_other_comment)
important_others$sample_desc.important_others_other_comment <- as.character(important_others$sample_desc.important_others_other_comment)
important_others <- important_others[important_others$sample_desc.important_others_other_comment > 0, ]
important_others <- important_others[sample(nrow(important_others)),]
write_xlsx(important_others, "./analyses/qualitative_analysis/sample_desc/important_others.xlsx")
# After coding has been done, file gets read again
important_others_coded <- readxl::read_excel("./analyses/qualitative_analysis/sample_desc/coded/important_others_coded.xlsx")

# Plotting of common topics
# Create labels
# TODO: add labels of coded topics
important_others_labels <- c("...")

# Create sum scores
# TODO: add column names of coded topics
important_others_sums <- c(sum(important_others_coded$...),
                           sum(important_others_coded$...),
                           sum(important_others_coded$...))
# Percentages
important_others_sums <- important_others_sums / length(sample_desc$id) * 100


# Combine to frequency plot
important_others_dataframe_other <- data.frame(important_others_labels, important_others_sums)
important_others_combined <- rbind(important_others_dataframe, important_others_dataframe_other)


##############################################################################################

# G-8: READING PR

# Percentage of participants that indicated each category
table(sample_desc$reading_PR) / length(sample_desc$id) * 100

# With or without preregistration experience
table(sample_desc$reading_PR[sample_desc$prereg_experience == "yes"]) / length(sample_desc$id[sample_desc$prereg_experience == "yes"]) * 100

table(sample_desc$reading_PR[sample_desc$prereg_experience == "no"]) / length(sample_desc$id[sample_desc$prereg_experience == "no"]) * 100


##############################################################################################

# G-9a: Positive consequences of mandatory preregistration

# Code open text input
positive_consequences <- data.frame(sample_desc$id, sample_desc$prereg_experience, sample_desc$positive_consequences)
positive_consequences$sample_desc.positive_consequences <- as.character(positive_consequences$sample_desc.positive_consequences)
positive_consequences <- positive_consequences[positive_consequences$sample_desc.positive_consequences > 0, ]
positive_consequences <- positive_consequences[sample(nrow(positive_consequences)),]
write_xlsx(positive_consequences, "./analyses/qualitative_analysis/sample_desc/positive_consequences.xlsx")
# After coding has been done, file gets read again
positive_consequences_coded <- readxl::read_excel("./analyses/qualitative_analysis/sample_desc/coded/positive_consequences_coded.xlsx")


# Plotting of common topics
# TODO: This will again be done for both [sample_hyp$prereg_experience == "yes"] and [sample_hyp$prereg_experience == "no"]

# Create labels
# TODO: add labels of coded topics
positive_consequences_labels <- c("...")


# Create sum scores
# TODO: add column names of coded topics
positive_consequences_sums <- c(sum(positive_consequences_coded$...),
                              sum(positive_consequences_coded$...),
                              sum(positive_consequences_coded$...))
# Percentages
positive_consequences_sums <- positive_consequences_sums / length(sample_desc$id) * 100


# Combine to frequency table
positive_consequences_dataframe <- data.frame(positive_consequences_labels, positive_consequences_sums)


##############################################################################################

# G-9b: Negative consequences of mandatory preregistration

# Code open text input
negative_consequences <- data.frame(sample_desc$id, sample_desc$prereg_experience, sample_desc$negative_consequences)
negative_consequences$sample_desc.negative_consequences <- as.character(negative_consequences$sample_desc.negative_consequences)
negative_consequences <- negative_consequences[negative_consequences$sample_desc.negative_consequences > 0, ]
negative_consequences <- negative_consequences[sample(nrow(negative_consequences)),]
write_xlsx(negative_consequences, "./analyses/qualitative_analysis/sample_desc/negative_consequences.xlsx")
# After coding has been done, file gets read again
negative_consequences_coded <- readxl::read_excel("./analyses/qualitative_analysis/sample_desc/coded/negative_consequences_coded.xlsx")


# Plotting of common topics
# TODO: This will again be done for both [sample_hyp$prereg_experience == "yes"] and [sample_hyp$prereg_experience == "no"]

# Create labels
# TODO: add labels of coded topics
negative_consequences_labels <- c("...")


# Create sum scores
# TODO: add column names of coded topics
negative_consequences_sums <- c(sum(negative_consequences_coded$...),
                                sum(negative_consequences_coded$...),
                                sum(negative_consequences_coded$...))
# Percentages
negative_consequences_sums <- negative_consequences_sums / length(sample_desc$id) * 100


# Combine to frequency table
negative_consequences_dataframe <- data.frame(negative_consequences_labels, negative_consequences_sums)


########################## DESCRIPTIVE ANALYSIS OF M- and O-QUESTIONS ########################

# M-11: First motivation to preregister
# This question is only shown to participants with preregistration experience

## Creating sum scores and label names
first_motivation_sums <- c(sum(sample_desc$first_motivation_project, na.rm = TRUE),
                           sum(sample_desc$first_motivation_peers, na.rm = TRUE),
                           sum(sample_desc$first_motivation_coauthors, na.rm = TRUE),
                           sum(sample_desc$first_motivation_supervisor, na.rm = TRUE),
                           sum(sample_desc$first_motivation_funding, na.rm = TRUE),
                           sum(sample_desc$first_motivation_self, na.rm = TRUE),
                           sum(sample_desc$first_motivation_other, na.rm = TRUE))
# Percentages
first_motivation_sums <- first_motivation_sums / length(sample_desc$id) * 100

first_motivation_labels <- c("Preregistration was mandatory for a project",
                             "Informal conversation with colleagues/peers",
                             "Recommendation of co-authors for a specific project",
                             "Suggestion by my supervisor",
                             "Requirement to get funding",
                             "Self-motivated",
                             "Other")

# Combine to frequency table
first_motivation_dataframe <- data.frame(first_motivation_labels, first_motivation_sums)


# Analysis of "other" comments

# Are there comments?
table(sample_desc$first_motivation_other_comment)

# Code open text input
# TODO: check if there are any comments, otherwise this does not function (because the variable is not created by soscisurvey)
first_motivation <- data.frame(sample_desc$id, sample_desc$first_motivation_other_comment)
first_motivation$sample_desc.first_motivation_other_comment <- as.character(first_motivation$sample_desc.first_motivation_other_comment)
first_motivation <- first_motivation[first_motivation$sample_desc.first_motivation_other_comment > 0, ]
first_motivation <- first_motivation[sample(nrow(first_motivation)),]
write_xlsx(first_motivation, "./analyses/qualitative_analysis/sample_desc/first_motivation.xlsx")
# After coding has been done, file gets read again
first_motivation_coded <- readxl::read_excel("./analyses/qualitative_analysis/sample_desc/coded/first_motivation_coded.xlsx")

# Plotting of common topics
# Create labels
# TODO: add labels of coded topics
first_motivation_labels <- c("...")

# Create sum scores
# TODO: add column names of coded topics
first_motivation_sums <- c(sum(first_motivation_coded$...),
                           sum(first_motivation_coded$...),
                           sum(first_motivation_coded$...))
# Percentages
first_motivation_sums <- first_motivation_sums / length(sample_desc$id) * 100

# Combine to frequency table
first_motivation_dataframe_other <- data.frame(first_motivation_labels, first_motivation_sums)
first_motivation_combined <- rbind(first_motivation_dataframe, first_motivation_dataframe_other)


##############################################################################################

# M-12: Motivation change
# This question is only shown to participants with preregistration experience

# Proportion of participants that are now more vs. less motivated (percentages)
table(sample_desc$motivation_change[sample_desc$prereg_experience == "yes"]) / length(sample_desc$id[sample_desc$prereg_experience == "yes"]) * 100


# Analysis of open text (reasons for this motivation change)

# POSITIVE CHANGE

# Code open text input
motivation_change_more_reason <- data.frame(sample_desc$id, sample_desc$motivation_change_more_reason)
motivation_change_more_reason$sample_desc.motivation_change_more_reason <- as.character(motivation_change_more_reason$sample_desc.motivation_change_more_reason)
motivation_change_more_reason <- motivation_change_more_reason[motivation_change_more_reason$sample_desc.motivation_change_more_reason > 0, ]
motivation_change_more_reason <- motivation_change_more_reason[sample(nrow(motivation_change_more_reason)),]
write_xlsx(motivation_change_more_reason, "./analyses/qualitative_analysis/sample_desc/motivation_change_more_reason.xlsx")
# After coding has been done, file gets read again
motivation_change_more_reason_coded <- readxl::read_excel("./analyses/qualitative_analysis/sample_desc/coded/motivation_change_more_reason_coded.xlsx")


# Plotting of common topics
# Create labels
# TODO: add labels of coded topics
motivation_change_more_reason_labels <- c("...")

# Create sum scores
# TODO: add column names of coded topics
motivation_change_more_reason_sums <- c(sum(motivation_change_more_reason_coded$...),
                                        sum(motivation_change_more_reason_coded$...),
                                        sum(motivation_change_more_reason_coded$...))
# Percentages
motivation_change_more_reason_sums <- motivation_change_more_reason_sums / length(sample_desc$id) * 100


# Combine to frequency table
motivation_change_more_reason_dataframe <- data.frame(motivation_change_more_reason_labels, motivation_change_more_reason_sums)


# NEGATIVE CHANGE

# Code open text input
motivation_change_less_reason <- data.frame(sample_desc$id, sample_desc$motivation_change_more_reason_sums_group_long$degree)
motivation_change_less_reason$sample_desc.motivation_change_less_reason <- as.character(motivation_change_less_reason$sample_desc.motivation_change_less_reason)
motivation_change_less_reason <- motivation_change_less_reason[motivation_change_less_reason$sample_desc.motivation_change_less_reason > 0, ]
motivation_change_less_reason <- motivation_change_less_reason[sample(nrow(motivation_change_less_reason)),]
write_xlsx(motivation_change_less_reason, "./analyses/qualitative_analysis/sample_desc/motivation_change_less_reason.xlsx")
# After coding has been done, file gets read again
motivation_change_less_reason_coded <- readxl::read_excel("./analyses/qualitative_analysis/sample_desc/coded/motivation_change_less_reason_coded.xlsx")


# Plotting of common topics
# Create labels
# TODO: add labels of coded topics
motivation_change_less_reason_labels <- c("...")

# Create sum scores
# TODO: add column names of coded topics
motivation_change_less_reason_sums <- c(sum(...),
                                        sum(...),
                                        sum(...))
# Percentages
motivation_change_less_reason_sums <- motivation_change_less_reason_sums / length(sample_desc$id) * 100


# Combine to frequency plot
motivation_change_less_reason_dataframe <- data.frame(motivation_change_less_reason_labels, motivation_change_less_reason_sums)


##############################################################################################

# M-13: Benefits

# Code open text input
benefits <- data.frame(sample_desc$id, sample_desc$prereg_experience, sample_desc$benefits)
benefits$sample_desc.benefits <- as.character(benefits$sample_desc.benefits)
benefits <- benefits[benefits$sample_desc.benefits > 0, ]
benefits <- benefits[sample(nrow(benefits)),]
write_xlsx(benefits, "./analyses/qualitative_analysis/sample_desc/benefits.xlsx")
# After coding has been done, file gets read again
benefits_coded <- readxl::read_excel("./analyses/qualitative_analysis/sample_desc/coded/benefits_coded.xlsx")


# Plotting of common topics
# TODO: This will again be done for both [sample_hyp$prereg_experience == "yes"] and [sample_hyp$prereg_experience == "no"]

# Create labels
# TODO: add labels of coded topics
benefits_labels <- c("...")


# Create sum scores
# TODO: add column names of coded topics
benefits_sums <- c(sum(benefits_coded$...),
                                sum(benefits_coded$...),
                                sum(benefits_coded$...))
# Percentages
benefits_sums <- benefits_sums / length(sample_desc$id) * 100


# Combine to frequency table
benefits_dataframe <- data.frame(benefits_labels, benefits_sums)


##############################################################################################

# O-11: Drawbacks 

# Code open text input
drawbacks <- data.frame(sample_desc$id, sample_desc$prereg_experience, sample_desc$drawbacks)
drawbacks$sample_desc.drawbacks <- as.character(drawbacks$sample_desc.drawbacks)
drawbacks <- drawbacks[drawbacks$sample_desc.drawbacks > 0, ]
drawbacks <- drawbacks[sample(nrow(drawbacks)),]
write_xlsx(drawbacks, "./analyses/qualitative_analysis/sample_desc/drawbacks.xlsx")
# After coding has been done, file gets read again
drawbacks_coded <- readxl::read_excel("./analyses/qualitative_analysis/sample_desc/coded/drawbacks_coded.xlsx")


# Plotting of common topics
# TODO: This will again be done for both [sample_hyp$prereg_experience == "yes"] and [sample_hyp$prereg_experience == "no"]


# Create labels
# TODO: add labels of coded topics
drawbacks_labels <- c("...")


# Create sum scores
# TODO: add column names of coded topics
drawbacks_sums <- c(sum(drawbacks_coded$...),
                   sum(drawbacks_coded$...),
                   sum(drawbacks_coded$...))
# Percentages
drawbacks_sums <- drawbacks_sums / length(sample_desc$id) * 100


# Combine to frequency table
drawbacks_dataframe <- data.frame(drawbacks_labels, drawbacks_sums)


##############################################################################################

# O-12a: Problems
# This question is only shown to participants with preregistration experience

## Creating sum scores and label names
problems_sums <- c(sum(sample_desc$problems_insecurity  , na.rm = TRUE),
                   sum(sample_desc$problems_conflict , na.rm = TRUE),
                   sum(sample_desc$problems_changes , na.rm = TRUE),
                   sum(sample_desc$problems_errors , na.rm = TRUE),
                   sum(sample_desc$problems_credibility , na.rm = TRUE),
                   sum(sample_desc$problems_flexibility , na.rm = TRUE),
                   sum(sample_desc$problems_scooping , na.rm = TRUE),
                   sum(sample_desc$problems_time , na.rm = TRUE),
                   sum(sample_desc$problems_none, na.rm = TRUE),
                   sum(sample_desc$problems_other , na.rm = TRUE))
# Percentages
problems_sums <- problems_sums / length(sample_desc$id) * 100


problems_labels <- c("I was insecure about what needs to be included in the preregistration",
                     "Conflict with supervisor/co-author",
                     "Study design would have needed to be changed because details did not work, but this was not possible",
                     "Errors in the preregistration could not be changed afterwards",
                     "Deviations were necessary and my study lost credibility",
                     "I found it problematic to not have flexibility during my analyses",
                     "I got scooped (i.e., someone took my idea and published it before me)",
                     "It took very long to do the preregistration",
                     "None",
                     "Other")

# Combine to frequency table
problems_dataframe <- data.frame(problems_labels, problems_sums)


# Analysis of "other" comments

# Are there comments?
table(sample_desc$problems_other_comment)


# Code open text input
# TODO: check if there are any comments, otherwise this does not function (because the variable is not created by soscisurvey)
problems <- data.frame(sample_desc$id, sample_desc$problems_other_comment)
problems$sample_desc.problems_other_comment <- as.character(problems$sample_desc.problems_other_comment)
problems <- problems[problems$sample_desc.problems_other_comment > 0, ]
problems <- problems[sample(nrow(problems)),]
write_xlsx(problems, "./analyses/qualitative_analysis/sample_desc/problems.xlsx")
# After coding has been done, file gets read again
problems_coded <- readxl::read_excel("./analyses/qualitative_analysis/sample_desc/coded/problems_coded.xlsx")

# Plotting of common topics
# Create labels
# TODO: add labels of coded topics
problems_labels <- c("...")

# Create sum scores
# TODO: add column names of coded topics
problems_sums <- c(sum(problems_coded$...),
                   sum(problems_coded$...),
                   sum(problems_coded$...))
# Percentages
problems_sums <- problems_sums / length(sample_desc$id) * 100


# Combine to frequency table
problems_dataframe_other <- data.frame(problems_labels, problems_sums)
problems_combined <- rbind(problems_dataframe, problems_dataframe_other)

# Percentages
problems_sums <- problems_sums / length(sample_desc$id) * 100


##############################################################################################

# O-12b: Worries
# This question is only shown to participants without preregistration experience

## Creating sum scores and label names
worries_sums <- c(sum(sample_desc$worries_insecurity  , na.rm = TRUE),
                  sum(sample_desc$worries_conflict , na.rm = TRUE),
                  sum(sample_desc$worries_changes , na.rm = TRUE),
                  sum(sample_desc$worries_errors , na.rm = TRUE),
                  sum(sample_desc$worries_credibility , na.rm = TRUE),
                  sum(sample_desc$worries_flexibility , na.rm = TRUE),
                  sum(sample_desc$worries_scooping , na.rm = TRUE),
                  sum(sample_desc$worries_time , na.rm = TRUE),
                  sum(sample_desc$worries_none, na.rm = TRUE),
                  sum(sample_desc$worries_other , na.rm = TRUE))
# Percentages
worries_sums <- worries_sums / length(sample_desc$id) * 100


worries_labels <- c("I would be insecure about what needs to be included in the preregistration",
                    "My supervisor/co-author(s) would object",
                    "Maybe the study design would need to be changed because details do not work, but this would not be possible",
                    "Errors in the preregistration cannot be changed afterwards",
                    "If deviations were necessary, my study would loose credibility",
                    "Low flexibility",
                    "Scooping (i.e., someone taking my idea and publishing it before me)",
                    "High time costs",
                    "None",
                    "Other")

# Combine to frequency table
worries_dataframe <- data.frame(worries_labels, worries_sums)


# Analysis of "other" comments

# Are there comments?
table(sample_desc$worries_other_comment)


# Code open text input
# TODO: check if there are any comments, otherwise this does not function (because the variable is not created by soscisurvey)
worries <- data.frame(sample_desc$id, sample_desc$worries_other_comment)
worries$sample_desc.worries_other_comment <- as.character(learned$sample_desc.worries_other_comment)
worries <- worries[worries$sample_desc.worries_other_comment > 0, ]
worries <- worries[sample(nrow(worries)),]
write_xlsx(worries, "./analyses/qualitative_analysis/sample_desc/worries.xlsx")
# After coding has been done, file gets read again
worries_coded <- readxl::read_excel("./analyses/qualitative_analysis/sample_desc/coded/worries_coded.xlsx")

# Plotting of common topics
# Create labels
# TODO: add labels of coded topics
worries_labels <- c("...")

# Create sum scores
# TODO: add column names of coded topics
worries_sums <- c(sum(...),
                  sum(...),
                  sum(...))
# Percentages
worries_sums <- worries_sums / length(sample_desc$id) * 100

# Combine and draw plot
worries_dataframe_other <- data.frame(worries_labels, worries_sums)
worries_combined <- rbind(worries_dataframe, worries_dataframe_other)


##############################################################################################

# COMPARISON OF PROBLEMS AND WORRIES PER MANUAL INSPECTION OF TABLES


##############################################################################################

# O-13: Reasons against
# This question is only shown to participants without preregistration experience

# Code open text input
reasons_against <- data.frame(sample_desc$id, sample_desc$reasons_against)
reasons_against$sample_desc.reasons_against <- as.character(reasons_against$sample_desc.reasons_against)
reasons_against <- reasons_against[reasons_against$sample_desc.reasons_against > 0, ]
reasons_against <- reasons_against[sample(nrow(reasons_against)),]
write_xlsx(reasons_against, "./analyses/qualitative_analysis/sample_desc/reasons_against.xlsx")
# After coding has been done, file gets read again
reasons_against_coded <- readxl::read_excel("./analyses/qualitative_analysis/sample_desc/coded/reasons_against_coded.xlsx")


# Plotting of common topics
# Create labels
# TODO: add labels of coded topics
reasons_against_labels <- c("...")


# Create sum scores
# TODO: add column names of coded topics
reasons_against_sums <- c(sum(reasons_against_coded$...),
                    sum(reasons_against_coded$...),
                    sum(reasons_against_coded$...))
# Percentages
reasons_against_sums <- reasons_against_sums / length(sample_desc$id) * 100


# Combine to frequency table
reasons_against_dataframe <- data.frame(reasons_against_labels, reasons_against_sums)


############################ DESCRIPTIVE ANALYSIS OF SU-QUESTIONS ##############################

# SU-1: Template format
# This question is only shown to participants with preregistration experience


# Percentage of participants that indicated each category
# 1 = open template, 2 = restricted template, 3 = other, 4 = does not use templates
table(sample_desc$template_format) / length(sample_desc$id) * 100


# Analysis of "other" comments

# Are there comments?
table(sample_desc$template_format_other_comment)


# Code open text input
# TODO: check if there are any comments, otherwise this does not function (because the variable is not created by soscisurvey)
template_format <- data.frame(sample_desc$id, sample_desc$template_format_other_comment)
template_format$sample_desc.template_format_other_comment <- as.character(template_format$sample_desc.template_format_other_comment)
template_format <- template_format[template_format$sample_desc.template_format_other_comment > 0, ]
template_format <- template_format[sample(nrow(template_format)),]
write_xlsx(template_format, "./analyses/qualitative_analysis/sample_desc/template_format.xlsx")
# After coding has been done, file gets read again
template_format_coded <- readxl::read_excel("./analyses/qualitative_analysis/sample_desc/coded/template_format_coded.xlsx")

# Plotting of common topics
# Create labels
# TODO: add labels of coded topics
template_format_labels <- c("...")

# Create sum scores
# TODO: add column names of coded topics
template_format_sums <- c(sum(...),
                          sum(...),
                          sum(...))
# Percentages
template_format_sums <- template_format_sums / length(sample_desc$id) * 100

# Combine to frequency plot
template_format_dataframe_other <- data.frame(template_format_labels, template_format_sums)


##############################################################################################

# SU-2: Template process
# This question is only shown to participants with preregistration experience

# Percentage of participants that indicated each category
# 1 = automated process, 2 = self-administered process, 3 = other
table(sample_desc$template_process) / length(sample_desc$id) * 100


# Analysis of "other" comments

# Are there comments?
table(sample_desc$template_process_other_comment)


# Code open text input
# TODO: check if there are any comments, otherwise this does not function (because the variable is not created by soscisurvey)
template_process <- data.frame(sample_desc$id, sample_desc$template_process_other_comment )
template_process$sample_desc.template_process <- as.character(template_process$sample_desc.template_process_other_comment)
template_process <- template_process[template_process$sample_desc.template_process > 0, ]
template_process <- template_process[sample(nrow(template_process)),]
write_xlsx(template_process, "./analyses/qualitative_analysis/sample_desc/template_process.xlsx")
# After coding has been done, file gets read again
template_process_coded <- readxl::read_excel("./analyses/qualitative_analysis/sample_desc/coded/template_process_coded.xlsx")

# Plotting of common topics
# Create labels
# TODO: add labels of coded topics
template_process_labels <- c("...")

# Create sum scores
# TODO: add column names of coded topics
template_process_sums <- c(sum(...),
                           sum(...),
                           sum(...))
# Percentages
template_process_sums <- template_process_sums / length(sample_desc$id) * 100


# Combine to frequency table
template_process_dataframe_other <- data.frame(template_process_labels, template_process_sums)


##############################################################################################

# SU-4: Increase motivation

# Code open text input
increase_motivation <- data.frame(sample_desc$id, sample_desc$prereg_experience, sample_desc$increase_motivation)
increase_motivation$sample_desc.increase_motivation <- as.character(increase_motivation$sample_desc.increase_motivation)
increase_motivation <- increase_motivation[increase_motivation$sample_desc.increase_motivation > 0, ]
increase_motivation <- increase_motivation[sample(nrow(increase_motivation)),]
write_xlsx(increase_motivation, "./analyses/qualitative_analysis/sample_desc/increase_motivation.xlsx")
# After coding has been done, file gets read again
increase_motivation_coded <- readxl::read_excel("./analyses/qualitative_analysis/sample_desc/coded/increase_motivation_coded.xlsx")


# Plotting of common topics
# TODO: This will again be done for both [sample_hyp$prereg_experience == "yes"] and [sample_hyp$prereg_experience == "no"]

# Create labels
# TODO: add labels of coded topics
increase_motivation_labels <- c("...")


# Create sum scores
# TODO: add column names of coded topics
increase_motivation_sums <- c(sum(increase_motivation_coded$...),
                              sum(increase_motivation_coded$...),
                              sum(increase_motivation_coded$...))
# Percentages
increase_motivation_sums <- increase_motivation_sums / length(sample_desc$id) * 100


# Combine to frequency table
increase_motivation_dataframe <- data.frame(increase_motivation_labels, increase_motivation_sums)


##############################################################################################

# SU-5: Decrease obstacles

# Code open text input
decrease_obstacles <- data.frame(sample_desc$id, sample_desc$prereg_experience, sample_desc$decrease_obstacles)
decrease_obstacles$sample_desc.decrease_obstacles <- as.character(decrease_obstacles$sample_desc.decrease_obstacles)
decrease_obstacles <- decrease_obstacles[decrease_obstacles$sample_desc.decrease_obstacles > 0, ]
decrease_obstacles <- decrease_obstacles[sample(nrow(decrease_obstacles)),]
write_xlsx(decrease_obstacles, "./analyses/qualitative_analysis/sample_desc/decrease_obstacles.xlsx")
# After coding has been done, file gets read again
decrease_obstacles_coded <- readxl::read_excel("./analyses/qualitative_analysis/sample_desc/coded/decrease_obstacles_coded.xlsx")


# Plotting of common topics
# TODO: This will again be done for both [sample_hyp$prereg_experience == "yes"] and [sample_hyp$prereg_experience == "no"]

# Create labels
# TODO: add labels of coded topics
decrease_obstacles_labels <- c("...")

# Create sum scores
# TODO: add column names of coded topics
decrease_obstacles_sums <- c(sum(decrease_obstacles_coded$...),
                             sum(decrease_obstacles_coded$...),
                             sum(decrease_obstacles_coded$...))
# Percentages
decrease_obstacles_sums <- decrease_obstacles_sums / length(sample_desc$id) * 100

# Combine to frequency table
decrease_obstacles_dataframe <- data.frame(decrease_obstacles_labels, decrease_obstacles_sums)


##############################################################################################

# SU-6: Improvements

# Improvements regarding templates

# Code open text input
improvements_template <- data.frame(sample_desc$id, sample_desc$prereg_experience, sample_desc$improvements_template)
improvements_template$sample_desc.improvements_template <- as.character(improvements_template$sample_desc.improvements_template)
improvements_template <- improvements_template[improvements_template$sample_desc.improvements_template > 0, ]
improvements_template <- improvements_template[sample(nrow(improvements_template)),]
write_xlsx(improvements_template, "./analyses/qualitative_analysis/sample_desc/improvements_template.xlsx")
# After coding has been done, file gets read again
improvements_template_coded <- readxl::read_excel("./analyses/qualitative_analysis/sample_desc/coded/improvements_template_coded.xlsx")


# Plotting of common topics
# TODO: This will again be done for both [sample_hyp$prereg_experience == "yes"] and [sample_hyp$prereg_experience == "no"]

# Create labels
# TODO: add labels of coded topics
improvements_template_labels <- c("...")

# Create sum scores
# TODO: add column names of coded topics
improvements_template_sums <- c(sum(improvements_template_coded$...),
                                sum(improvements_template_coded$...),
                                sum(improvements_template_coded$...))
# Percentages
improvements_template_sums <- improvements_template_sums / length(sample_desc$id) * 100


# Combine to frequency table
improvements_template_dataframe <- data.frame(improvements_template_labels, improvements_template_sums)


# Improvements regarding repositories and publication

# Code open text input
improvements_repositories_publication <- data.frame(sample_desc$id, sample_desc$prereg_experience,  sample_desc$improvements_repositories_publication)
improvements_repositories_publication$sample_desc.improvements_repositories_publication <- as.character(improvements_repositories_publication$sample_desc.improvements_repositories_publication)
improvements_repositories_publication <- improvements_repositories_publication[improvements_repositories_publication$sample_desc.improvements_repositories_publication > 0, ]
improvements_repositories_publication <- improvements_repositories_publication[sample(nrow(improvements_repositories_publication)),]
write_xlsx(improvements_repositories_publication, "./analyses/qualitative_analysis/sample_desc/improvements_repositories_publication.xlsx")
# After coding has been done, file gets read again
improvements_repositories_publication_coded <- readxl::read_excel("./analyses/qualitative_analysis/sample_desc/coded/improvements_repositories_publication_coded.xlsx")


# Plotting of common topics
# TODO: This will again be done for both [sample_hyp$prereg_experience == "yes"] and [sample_hyp$prereg_experience == "no"]

# Create labels
# TODO: add labels of coded topics
improvements_repositories_publication_labels <- c("...")

# Create sum scores
# TODO: add column names of coded topics
improvements_repositories_publication_sums <- c(sum(improvements_repositories_publication_coded$...),
                                                sum(improvements_repositories_publication_coded$...),
                                                sum(improvements_repositories_publication_coded$...))
# Percentages
improvements_repositories_publication_sums <- improvements_repositories_publication_sums / length(sample_desc$id) * 100


# Combine to frequency table
improvements_repositories_publication_dataframe <- data.frame(improvements_repositories_publication_labels, improvements_repositories_publication_sums)


# Improvements regarding review process

# Code open text input
improvements_review <- data.frame(sample_desc$id, sample_desc$prereg_experience, sample_desc$improvements_review)
improvements_review$sample_desc.improvements_review <- as.character(improvements_review$sample_desc.improvements_review)
improvements_review <- improvements_review[improvements_review$sample_desc.improvements_review > 0, ]
improvements_review <- improvements_review[sample(nrow(improvements_review)),]
write_xlsx(improvements_review, "./analyses/qualitative_analysis/sample_desc/improvements_review.xlsx")
# After coding has been done, file gets read again
improvements_review_coded <- readxl::read_excel("./analyses/qualitative_analysis/sample_desc/coded/improvements_review_coded.xlsx")


# Plotting of common topics
# TODO: This will again be done for both [sample_hyp$prereg_experience == "yes"] and [sample_hyp$prereg_experience == "no"]

# Create labels
# TODO: add labels of coded topics
improvements_review_labels <- c("...")

# Create sum scores
# TODO: add column names of coded topics
improvements_review_sums <- c(sum(improvements_review_coded$...),
                              sum(improvements_review_coded$...),
                              sum(improvements_review_coded$...))
# Percentages
improvements_review_sums <- improvements_review_sums / length(sample_desc$id) * 100


# Combine to frequency table
improvements_review_dataframe <- data.frame(improvements_review_labels, improvements_review_sums)


# Improvements regarding the integration of preregistrations in papers

# Code open text input
improvements_papers <- data.frame(sample_desc$id, sample_desc$prereg_experience, sample_desc$improvements_papers)
improvements_papers$sample_desc.improvements_papers <- as.character(improvements_papers$sample_desc.improvements_papers)
improvements_papers <- improvements_papers[improvements_papers$sample_desc.improvements_papers > 0, ]
improvements_papers <- improvements_papers[sample(nrow(improvements_papers)),]
write_xlsx(improvements_papers, "./analyses/qualitative_analysis/sample_desc/improvements_papers.xlsx")
# After coding has been done, file gets read again
improvements_papers_coded <- readxl::read_excel("./analyses/qualitative_analysis/sample_desc/coded/improvements_papers_coded.xlsx")


# Plotting of common topics
# TODO: This will again be done for both [sample_hyp$prereg_experience == "yes"] and [sample_hyp$prereg_experience == "no"]

# Create labels
# TODO: add labels of coded topics
improvements_papers_labels <- c("...")

# Create sum scores
# TODO: add column names of coded topics
improvements_papers_sums <- c(sum(improvements_papers_coded$...),
                              sum(improvements_papers_coded$...),
                              sum(improvements_papers_coded$...))
# Percentages
improvements_papers_sums <- improvements_papers_sums / length(sample_desc$id) * 100


# Combine to frequency table
improvements_papers_dataframe <- data.frame(improvements_papers_labels, improvements_papers_sums)


# Improvements regarding education about preregistration

# Code open text input
improvements_education <- data.frame(sample_desc$id, sample_desc$prereg_experience, sample_desc$improvements_education)
improvements_education$sample_desc.improvements_education <- improvements_education$sample_desc.improvements_education
improvements_education$sample_desc.improvements_education <- as.character(improvements_education$sample_desc.improvements_education)
improvements_education <- improvements_education[improvements_education$sample_desc.improvements_education > 0, ]
improvements_education <- improvements_education[sample(nrow(improvements_education)),]
write_xlsx(improvements_education, "./analyses/qualitative_analysis/sample_desc/improvements_education.xlsx")
# After coding has been done, file gets read again
improvements_education_coded <- readxl::read_excel("./analyses/qualitative_analysis/sample_desc/coded/improvements_education_coded.xlsx")


# Plotting of common topics
# TODO: This will again be done for both [sample_hyp$prereg_experience == "yes"] and [sample_hyp$prereg_experience == "no"]

# Create labels
# TODO: add labels of coded topics
improvements_education_labels <- c("...")

# Create sum scores
# TODO: add column names of coded topics
improvements_education_sums <- c(sum(improvements_education_coded$...),
                                 sum(improvements_education_coded$...),
                                 sum(improvements_education_coded$...))
# Percentages
improvements_education_sums <- improvements_education_sums / length(sample_desc$id) * 100


# Combine to frequency table
improvements_education_dataframe <- data.frame(improvements_education_labels, improvements_education_sums)


###############################################################################################
####### ANALYSIS OF SCALES ONLY INCLUDING THE SAMPLE FOR THE HYPOTHESES TESTS #################
###############################################################################################


##################################### FURTHER ANALYSES OF SCALES ##############################

# Analysis of individual items

# Percentage of indication of each answer scale for each item see above (quality check)

# MEAN AND SD
# TODO: delete columns that were excluded above

# Overall

## Questions of attitude scale
describe(sample_hyp[ , paste0("A", 1:24)])

## Questions of social norm scale
describe(sample_hyp[ , paste0("SN", 1:8)])

## Questions of perceived behavioral control scale
describe(sample_hyp[ , paste0("PBC", 1:5)])

## Questions of motivation scale
describe(sample_hyp[ , paste0("M", 1:10)])

## Questions of obstacle scale
describe(sample_hyp[ , paste0("O", 1:10)])


# With preregistration experience

## Questions of attitude scale
describe(sample_hyp[sample_hyp$prereg_experience == "yes", paste0("A", 1:24)])

## Questions of social norm scale
describe(sample_hyp[sample_hyp$prereg_experience == "yes", paste0("SN", 1:8)])

## Questions of perceived behavioral control scale
describe(sample_hyp[sample_hyp$prereg_experience == "yes", paste0("PBC", 1:5)])

## Questions of motivation scale
describe(sample_hyp[sample_hyp$prereg_experience == "yes", paste0("M", 1:10)])

## Questions of obstacle scale
describe(sample_hyp[sample_hyp$prereg_experience == "yes", paste0("O", 1:10)])


# Without preregistration experience

## Questions of attitude scale
describe(sample_hyp[sample_hyp$prereg_experience == "no", paste0("A", 1:24)])

## Questions of social norm scale
describe(sample_hyp[sample_hyp$prereg_experience == "no", paste0("SN", 1:8)])

## Questions of perceived behavioral control scale
describe(sample_hyp[sample_hyp$prereg_experience == "no", paste0("PBC", 1:5)])

## Questions of motivation scale
describe(sample_hyp[sample_hyp$prereg_experience == "no", paste0("M", 1:10)])

## Questions of obstacle scale
describe(sample_hyp[sample_hyp$prereg_experience == "no", paste0("O", 1:10)])


##############################################################################################

# Overall means and standard deviations of scales

# Means
mean(sample_hyp$A_score)
mean(sample_hyp$SN_score)
mean(sample_hyp$PBC_score)
mean(sample_hyp$M_score)
mean(sample_hyp$O_score)

# SDs
sd(sample_hyp$A_score)
sd(sample_hyp$SN_score)
sd(sample_hyp$PBC_score)
sd(sample_hyp$M_score)
sd(sample_hyp$O_score)

# Ranges
range(sample_hyp$A_score)[2] - range(sample_hyp$A_score)[1]
range(sample_hyp$SN_score)[2] - range(sample_hyp$SN_score)[1]
range(sample_hyp$PBC_score)[2] - range(sample_hyp$PBC_score)[1]
range(sample_hyp$M_score)[2] - range(sample_hyp$M_score)[1]
range(sample_hyp$O_score)[2] - range(sample_hyp$O_score)[1]


# With preregistration experience

# Means
mean(sample_hyp$A_score[sample_hyp$prereg_experience == "yes"])
mean(sample_hyp$SN_score[sample_hyp$prereg_experience == "yes"])
mean(sample_hyp$PBC_score[sample_hyp$prereg_experience == "yes"])
mean(sample_hyp$M_score[sample_hyp$prereg_experience == "yes"])
mean(sample_hyp$O_score[sample_hyp$prereg_experience == "yes"])

# SDs
sd(sample_hyp$A_score[sample_hyp$prereg_experience == "yes"])
sd(sample_hyp$SN_score[sample_hyp$prereg_experience == "yes"])
sd(sample_hyp$PBC_score[sample_hyp$prereg_experience == "yes"])
sd(sample_hyp$M_score[sample_hyp$prereg_experience == "yes"])
sd(sample_hyp$O_score[sample_hyp$prereg_experience == "yes"])

# Ranges
range(sample_hyp$A_score[sample_hyp$prereg_experience == "yes"])[2] - range(sample_hyp$A_score[sample_hyp$prereg_experience == "yes"])[1]
range(sample_hyp$SN_score[sample_hyp$prereg_experience == "yes"])[2] - range(sample_hyp$SN_score[sample_hyp$prereg_experience == "yes"])[1]
range(sample_hyp$PBC_score[sample_hyp$prereg_experience == "yes"])[2] - range(sample_hyp$PBC_score[sample_hyp$prereg_experience == "yes"])[1]
range(sample_hyp$M_score[sample_hyp$prereg_experience == "yes"])[2] - range(sample_hyp$M_score[sample_hyp$prereg_experience == "yes"])[1]
range(sample_hyp$O_score[sample_hyp$prereg_experience == "yes"])[2] - range(sample_hyp$O_score[sample_hyp$prereg_experience == "yes"])[1]


# Without preregistration experience

# Means
mean(sample_hyp$A_score[sample_hyp$prereg_experience == "no"])
mean(sample_hyp$SN_score[sample_hyp$prereg_experience == "no"])
mean(sample_hyp$PBC_score[sample_hyp$prereg_experience == "no"])
mean(sample_hyp$M_score[sample_hyp$prereg_experience == "no"])
mean(sample_hyp$O_score[sample_hyp$prereg_experience == "no"])

# SDs
sd(sample_hyp$A_score[sample_hyp$prereg_experience == "no"])
sd(sample_hyp$SN_score[sample_hyp$prereg_experience == "no"])
sd(sample_hyp$PBC_score[sample_hyp$prereg_experience == "no"])
sd(sample_hyp$M_score[sample_hyp$prereg_experience == "no"])
sd(sample_hyp$O_score[sample_hyp$prereg_experience == "no"])

# Ranges
range(sample_hyp$A_score[sample_hyp$prereg_experience == "no"])[2] - range(sample_hyp$A_score[sample_hyp$prereg_experience == "no"])[1]
range(sample_hyp$SN_score[sample_hyp$prereg_experience == "no"])[2] - range(sample_hyp$SN_score[sample_hyp$prereg_experience == "no"])[1]
range(sample_hyp$PBC_score[sample_hyp$prereg_experience == "no"])[2] - range(sample_hyp$PBC_score[sample_hyp$prereg_experience == "no"])[1]
range(sample_hyp$M_score[sample_hyp$prereg_experience == "no"])[2] - range(sample_hyp$M_score[sample_hyp$prereg_experience == "no"])[1]
range(sample_hyp$O_score[sample_hyp$prereg_experience == "no"])[2] - range(sample_hyp$O_score[sample_hyp$prereg_experience == "no"])[1]


###############################################################################################
##################################### HYPOTHESES TESTS ########################################
###############################################################################################


###############################################################################################
######################## TEST FOR HYPOTHESIS 1: MODERATED REGRESSION ##########################
###############################################################################################

# Calculate interaction term
sample_hyp$interaction_A_importance <- sample_hyp$A_score * sample_hyp$importance


# Regression model
lm_hyp1 <- lm(intention ~ A_score + importance + interaction_A_importance + SN_score + PBC_score + prereg_experience,
              data = sample_hyp)
summary(lm_hyp1)
confint.lm(lm_hyp1, level = 0.95) # CI using standard errors


# Calculate standardized beta weights
lm.beta(lm_hyp1)


# Calculate one-sided p-values
s <- summary(lm_hyp1)
options(scipen=999)
pt(coef(s)[, 3], lm_hyp1$df, lower = FALSE) # test weight > 0


######################################### PLOT ################################################

x <- sample_hyp$importance
sample_hyp$importance_3groups <-
        case_when(x > mean(x)+sd(x) ~ "high",
                  x < mean(x)+sd(x) & x > mean(x)-sd(x) ~ "average",
                  x < mean(x)-sd(x) ~ "low")

count(sample_hyp, importance_3groups)

sample_hyp %>% 
        ggplot() +
        aes(x = A_score, y = intention, group = importance_3groups, color = importance_3groups) +
        geom_point(color = "grey", alpha = .7) +
        geom_smooth(method = "lm")


###############################################################################################
##################### TEST FOR HYPOTHESIS 2.1-2.3: MULTPLE REGRESSIONS ########################
###############################################################################################

# Regression model 1: Attitudes
lm_hyp2_attitudes <- lm(A_score ~ years_in_research + prereg_experience,
              data = sample_hyp)
summary(lm_hyp2_attitudes)
confint.lm(lm_hyp2_attitudes, level = 0.95) # CI using standard errors


# Calculate standardized beta weights
lm.beta(lm_hyp2_attitudes)


# Regression model 2: Motivations
lm_hyp2_motivations <- lm(M_score ~ years_in_research + prereg_experience,
                        data = sample_hyp)
summary(lm_hyp2_motivations)
confint.lm(lm_hyp2_motivations, level = 0.95) # CI using standard errors


# Calculate standardized beta weights
lm.beta(lm_hyp2_motivations)


# Regression model 3: Obstacles
lm_hyp2_obstacles <- lm(O_score ~ years_in_research + prereg_experience,
                          data = sample_hyp)
summary(lm_hyp2_obstacles)
confint.lm(lm_hyp2_obstacles, level = 0.95) # CI using standard errors


# Calculate standardized beta weights
lm.beta(lm_hyp2_obstacles)


######################################### PLOTS ###############################################

# Plot for attitudes
equation1_attitudes=function(x){coef(lm_hyp2_attitudes)[2]*x+coef(lm_hyp2_attitudes)[1]}
equation2_attitudes=function(x){coef(lm_hyp2_attitudes)[2]*x+coef(lm_hyp2_attitudes)[1]+coef(lm_hyp2_attitudes)[3]}

ggplot(sample_hyp,aes(y=attitudes,x=years_in_research,color=prereg_experience))+geom_point()+
        stat_function(fun=equation1_attitudes,geom="line",color=scales::hue_pal()(2)[1])+
        stat_function(fun=equation2_attitudes,geom="line",color=scales::hue_pal()(2)[2])


# Plot for motivations
equation1_motivations=function(x){coef(lm_hyp2_motivations)[2]*x+coef(lm_hyp2__motivations)[1]}
equation2_motivations=function(x){coef(lm_hyp2__motivations)[2]*x+coef(lm_hyp2__motivations)[1]+coef(lm_hyp2__motivations)[3]}

ggplot(sample_hyp,aes(y=motivations,x=years_in_research,color=prereg_experience))+geom_point()+
        stat_function(fun=equation1_motivations,geom="line",color=scales::hue_pal()(2)[1])+
        stat_function(fun=equation2_motivations,geom="line",color=scales::hue_pal()(2)[2])


# Plot for obstacles
equation1_obstacles=function(x){coef(lm_hyp2_obstacles)[2]*x+coef(lm_hyp2__obstacles)[1]}
equation2_obstacles=function(x){coef(lm_hyp2__obstacles)[2]*x+coef(lm_hyp2__obstacles)[1]+coef(lm_hyp2__obstacles)[3]}

ggplot(sample_hyp,aes(y=obstacles,x=years_in_research,color=prereg_experience))+geom_point()+
        stat_function(fun=equation1_obstacles,geom="line",color=scales::hue_pal()(2)[1])+
        stat_function(fun=equation2_obstacles,geom="line",color=scales::hue_pal()(2)[2])


################################################################################################
############################## SENSITIVITY ANALYSES ############################################
################################################################################################

########################### CHECKING EXCLUSION CRITERIA ########################################
####  Sample that did indicate faithful participation, but did not complete the survey #########
################################################################################################

######################## TEST FOR HYPOTHESIS 1: MODERATED REGRESSION ###########################

# Calculate interaction term
sample_desc$interaction_A_importance <- sample_desc$A_score * sample_desc$importance


# Regression model
lm_hyp1_incomplete <- lm(intention ~ A_score + importance + interaction_A_importance + SN_score + PBC_score + prereg_experience,
                           data = sample_desc)
summary(lm_hyp1_incomplete)
confint.lm(lm_hyp1_incomplete, level = 0.95) # CI using standard errors

# Calculate standardized beta weights
lm.beta(lm_hyp1_incomplete)

# Calculate one-sided p-values
s <- summary(lm_hyp1_incomplete)
options(scipen=999)
pt(coef(s)[, 3], lm_hyp1_incomplete$df, lower = FALSE) # test weight > 0


##################### TEST FOR HYPOTHESIS 2: MULTIPLE REGRESSIONS #############################

# Regression model 1: Attitudes
lm_hyp2_attitudes_incomplete <- lm(A_score ~ years_in_research + prereg_experience,
                        data = sample_desc)
summary(lm_hyp2_attitudes_incomplete)
confint.lm(lm_hyp2_attitudes_incomplete, level = 0.95) # CI using standard errors
# Calculate standardized beta weights
lm.beta(lm_hyp2_attitudes_incomplete)


# Regression model 2: Motivations
lm_hyp2_motivations_incomplete <- lm(M_score ~ years_in_research + prereg_experience,
                          data = sample_desc)
summary(lm_hyp2_motivations_incomplete)
confint.lm(lm_hyp2_motivations_incomplete, level = 0.95) # CI using standard errors
# Calculate standardized beta weights
lm.beta(lm_hyp2_motivations_incomplete)


# Regression model 3: Obstacles
lm_hyp2_obstacles_incomplete <- lm(O_score ~ years_in_research + prereg_experience,
                        data = sample_desc)
summary(lm_hyp2_obstacles_incomplete)
confint.lm(lm_hyp2_obstacles_incomplete, level = 0.95) # CI using standard errors
# Calculate standardized beta weights
lm.beta(lm_hyp2_obstacles_incomplete)


# NOTE:
# Measures for inter-rater reliability will be added
# If necessary, small changes may be made to enable correct functioning (when variables have been inserted). Furthermore, analyses might be added if alternative approaches need to be used (due to assumption violation).
